# Supplementary material for: 2-Iodo-3-meth­oxy-6-methyl­pyridine
Source: Acta Crystallogr Sect E Struct Rep Online. 2009 Nov 28;65(Pt 12):o3269. doi: 10.1107/S1600536809050739 (PMC2971865; doi:10.1107/S1600536809050739)
Supplement: Supplementary file 1 [file e-65-o3269-sup1.cif]

##############################################################################
###                                                                        ###
###        Electronic paper (Acta Crystallographica Section E)             ###
###                                                                        ###
##############################################################################
#                                                                            #
# This CIF contains the data in a paper accepted for publication in Acta     #
# Crystallographica Section E. It conforms to the requirements of Notes      #
# for Authors for Section E, and has been peer reviewed under the auspices   #
# of the IUCr Commission on Journals.                                        #
#                                                                            #
# Full details of the Crystallographic Information File format               #
# are given in the paper "The Crystallographic Information File (CIF):       #
# a New Standard Archive File for Crystallography" by S. R. Hall, F. H.      #
# Allen and I. D. Brown [Acta Cryst. (1991), A47, 655-685].                  #
#                                                                            #
# The current version of the core CIF dictionary is obtainable from          #
# ftp://ftp.iucr.org/pub/cif_core.dic. The current version number is 2.4.    #
#                                                                            #
# Software is freely available for graphical display of the structure(s) in  #
# this CIF.  For information consult the CIF home page http://www.iucr.org/  #
# cif/home.html                                                              #
#                                                                            #
# This file may be used for bona fide research purposes within the           #
# scientific community so long as proper attribution is given to the journal # 
# article from which it was obtained.                                        #
#                                                                            #
##############################################################################
                                             
data_global
_audit_creation_method     'form.cif (version 2.0)'
_journal_data_validation_number     ?
_journal_date_recd_electronic     2009-11-15
_journal_date_accepted     2009-11-25
_journal_name_full     'Acta Crystallographica, Section E'
_journal_year     2009
_journal_volume     65
_journal_issue     12
_journal_page_first     o3269
_journal_page_last     o3269
_journal_paper_category     QO
_journal_coeditor_code     BQ2179
_publ_contact_author_name     'Dongsheng Deng'
_publ_contact_author_address
;
College of Chemistry and Chemical Engineering
Luoyang Normal University
Luoyang 471022
P. R. China
;
_publ_contact_author_email     'dengdongsheng168@sina.com'
_publ_contact_author_fax     '086 379 65523821'
_publ_contact_author_phone     '086 379 65523821'
_publ_section_title
;
2-Iodo-3-methoxy-6-methylpyridine
;
loop_
    _publ_author_name
    _publ_author_address
    'Wenbo Guo'
;
College of Chemistry and Chemical Engineering
Luoyang Normal University
Luoyang 471022
People's Republic of China
;
    'Xueqin Liu'
;
Life Science Department
Luoyang Normal University
Luoyang 471022
People's Republic of China
;
    'Long Li'
;
Northwest Agriculture and Forest University
Yangling 712100
People's Republic of China
;
    'Dongsheng Deng'
;
College of Chemistry and Chemical Engineering
Luoyang Normal University
Luoyang 471022
People's Republic of China
;
_publ_section_synopsis     .
data_I
_audit_creation_method     SHELXL-97
_chemical_name_systematic
;
2-Iodo-3-methoxy-6-methylpyridine
;
_chemical_name_common     ?
_chemical_formula_moiety     'C7 H8 I N O'
_chemical_formula_sum     'C7 H8 I N O'
_chemical_formula_iupac     'C7 H8 I N O'
_chemical_formula_weight     249.04
_chemical_melting_point     ?
_symmetry_cell_setting     Triclinic
_symmetry_space_group_name_H-M     'P -1'
_symmetry_space_group_name_Hall     '-P 1'
loop_
    _symmetry_equiv_pos_as_xyz
    'x, y, z'
    '-x, -y, -z'
_cell_length_a     7.7974(9)
_cell_length_b     10.8302(12)
_cell_length_c     16.2898(18)
_cell_angle_alpha     106.0930(10)
_cell_angle_beta     90.6330(10)
_cell_angle_gamma     103.6360(10)
_cell_volume     1280.2(2)
_cell_formula_units_Z     6
_cell_measurement_reflns_used     3296
_cell_measurement_theta_min     2.70
_cell_measurement_theta_max     23.07
_cell_measurement_temperature     296(2)
_exptl_crystal_description     block
_exptl_crystal_colour     colorless
_exptl_crystal_size_max     0.20
_exptl_crystal_size_mid     0.14
_exptl_crystal_size_min     0.13
_exptl_crystal_density_diffrn     1.938
_exptl_crystal_density_meas     ?
_exptl_crystal_density_method     'not measured'
_exptl_crystal_F_000     708
_exptl_absorpt_coefficient_mu     3.687
_exptl_absorpt_correction_type     multi-scan
_exptl_absorpt_process_details     '(SADABS; Sheldrick, 1996)'
_exptl_absorpt_correction_T_min     0.5259
_exptl_absorpt_correction_T_max     0.6457
_exptl_special_details
;
;
_diffrn_ambient_temperature     296(2)
_diffrn_radiation_type     MoK\a
_diffrn_radiation_wavelength     0.71073
_diffrn_radiation_source     'fine-focus sealed tube'
_diffrn_radiation_monochromator     graphite
_diffrn_measurement_device_type     'Bruker APEXII CCD'
_diffrn_measurement_method     'phi and omega scans'
_diffrn_detector_area_resol_mean     ?
_diffrn_reflns_number     9886
_diffrn_reflns_av_R_equivalents     0.0259
_diffrn_reflns_av_sigmaI/netI     0.0376
_diffrn_reflns_theta_min     2.61
_diffrn_reflns_theta_max     25.50
_diffrn_reflns_theta_full     25.50
_diffrn_measured_fraction_theta_max     0.993
_diffrn_measured_fraction_theta_full     0.993
_diffrn_reflns_limit_h_min     -9
_diffrn_reflns_limit_h_max     9
_diffrn_reflns_limit_k_min     -12
_diffrn_reflns_limit_k_max     13
_diffrn_reflns_limit_l_min     -19
_diffrn_reflns_limit_l_max     19
_diffrn_standards_number     ?
_diffrn_standards_interval_count     ?
_diffrn_standards_interval_time     ?
_diffrn_standards_decay_%     ?
_refine_special_details
;
Refinement of <i>F</i>^2^ against ALL reflections. The weighted <i>R</i>-factor
<i>wR</i> and goodness of fit <i>S</i> are based on <i>F</i>^2^, conventional
<i>R</i>-factors <i>R</i> are based on <i>F</i>, with <i>F</i> set to zero for
negative <i>F</i>^2^. The threshold expression of <i>F</i>^2^ >
\s(<i>F</i>^2^) is used only for calculating <i>R</i>-factors(gt) <i>etc</i>.
and is not relevant to the choice of reflections for refinement.
<i>R</i>-factors based on <i>F</i>^2^ are statistically about twice as large
as those based on <i>F</i>, and <i>R</i>- factors based on ALL data will be
even larger.
;
_reflns_number_total     4737
_reflns_number_gt     3719
_reflns_threshold_expression     I>2sigma(I)
_refine_ls_structure_factor_coef     Fsqd
_refine_ls_matrix_type     full
_refine_ls_R_factor_all     0.0430
_refine_ls_R_factor_gt     0.0291
_refine_ls_wR_factor_gt     0.0563
_refine_ls_wR_factor_ref     0.0622
_refine_ls_goodness_of_fit_ref     1.010
_refine_ls_restrained_S_all     1.010
_refine_ls_number_reflns     4737
_refine_ls_number_parameters     278
_refine_ls_number_restraints     0
_refine_ls_hydrogen_treatment     constr
_refine_ls_weighting_scheme     calc
_refine_ls_weighting_details
         'calc w=1/[\s^2^(Fo^2^)+(0.0183P)^2^+0.8733P] where P=(Fo^2^+2Fc^2^)/3'
_atom_sites_solution_hydrogens     geom
_atom_sites_solution_primary     direct
_atom_sites_solution_secondary     difmap
_refine_ls_shift/su_max     0.001
_refine_ls_shift/su_mean     0.000
_refine_diff_density_max     0.559
_refine_diff_density_min     -0.680
_refine_ls_extinction_method     'SHELXS97 (Sheldrick, 2008)'
_refine_ls_extinction_coef     0.0067(3)
_refine_ls_extinction_expression
                                  'Fc^*^=kFc[1+0.001xFc^2^\l^3^/sin(2\q)]^-1/4^'
loop_
    _atom_type_symbol
    _atom_type_description
    _atom_type_scat_dispersion_real
    _atom_type_scat_dispersion_imag
    _atom_type_scat_source
    'C' 'C' 0.0033 0.0016
                         'International Tables Vol C Tables 4.2.6.8 and 6.1.1.4'
    'H' 'H' 0.0000 0.0000
                         'International Tables Vol C Tables 4.2.6.8 and 6.1.1.4'
    'O' 'O' 0.0106 0.0060
                         'International Tables Vol C Tables 4.2.6.8 and 6.1.1.4'
    'I' 'I' -0.4742 1.8119
                         'International Tables Vol C Tables 4.2.6.8 and 6.1.1.4'
    'N' 'N' 0.0061 0.0033
                         'International Tables Vol C Tables 4.2.6.8 and 6.1.1.4'
_computing_data_collection     'APEX2 (Bruker, 2004)'
_computing_cell_refinement     'SAINT (Bruker, 2004)'
_computing_data_reduction     'SAINT (Bruker, 2004)'
_computing_structure_solution     'SHELXS97 (Sheldrick, 2008)'
_computing_structure_refinement     'SHELXL97 (Sheldrick, 2008)'
_computing_molecular_graphics
                     'SHELXTL (Sheldrick, 2008) and DIAMOND (Brandenburg, 2006)'
_computing_publication_material
                             'SHELXTL (Sheldrick, 2008) and PLATON (Spek, 2009)'
loop_
    _atom_site_type_symbol
    _atom_site_label
    _atom_site_fract_x
    _atom_site_fract_y
    _atom_site_fract_z
    _atom_site_U_iso_or_equiv
    _atom_site_adp_type
    _atom_site_calc_flag
    _atom_site_refinement_flags
    _atom_site_occupancy
    _atom_site_disorder_assembly
    _atom_site_disorder_group
    C C1 0.2655(6) 0.5314(4) 0.5640(3) 0.0522(10) Uani d . 1 . .
    C C2 0.3438(6) 0.6096(5) 0.5130(3) 0.0581(11) Uani d . 1 . .
    C C3 0.3160(7) 0.5495(6) 0.4251(3) 0.0776(15) Uani d . 1 . .
    H H3 0.3633 0.5957 0.3870 0.093 Uiso calc R 1 . .
    C C4 0.2179(7) 0.4212(6) 0.3958(3) 0.0801(15) Uani d . 1 . .
    H H4 0.2010 0.3797 0.3371 0.096 Uiso calc R 1 . .
    C C5 0.1440(6) 0.3525(5) 0.4509(3) 0.0652(13) Uani d . 1 . .
    C C6 0.0322(8) 0.2131(5) 0.4196(3) 0.0905(17) Uani d . 1 . .
    H H6A 0.0896 0.1550 0.4380 0.136 Uiso calc R 1 . .
    H H6B 0.0167 0.1866 0.3581 0.136 Uiso calc R 1 . .
    H H6C -0.0813 0.2084 0.4425 0.136 Uiso calc R 1 . .
    C C7 0.5208(8) 0.8131(5) 0.4975(4) 0.0900(17) Uani d . 1 . .
    H H7A 0.5924 0.7653 0.4600 0.135 Uiso calc R 1 . .
    H H7B 0.5938 0.8961 0.5321 0.135 Uiso calc R 1 . .
    H H7C 0.4311 0.8294 0.4639 0.135 Uiso calc R 1 . .
    C C8 0.5213(6) 0.3742(4) 0.0739(2) 0.0479(10) Uani d . 1 . .
    C C9 0.6383(6) 0.4983(4) 0.0899(3) 0.0500(10) Uani d . 1 . .
    C C10 0.5793(7) 0.6050(4) 0.1397(3) 0.0627(12) Uani d . 1 . .
    H H10 0.6521 0.6906 0.1541 0.075 Uiso calc R 1 . .
    C C11 0.4127(7) 0.5816(5) 0.1669(3) 0.0671(13) Uani d . 1 . .
    H H11 0.3725 0.6521 0.2004 0.081 Uiso calc R 1 . .
    C C12 0.3034(6) 0.4552(5) 0.1456(3) 0.0596(11) Uani d . 1 . .
    C C13 0.1181(7) 0.4251(5) 0.1713(3) 0.0791(15) Uani d . 1 . .
    H H13A 0.0364 0.4120 0.1233 0.119 Uiso calc R 1 . .
    H H13B 0.1029 0.4979 0.2176 0.119 Uiso calc R 1 . .
    H H13C 0.0959 0.3460 0.1894 0.119 Uiso calc R 1 . .
    C C14 0.9152(7) 0.6345(4) 0.0738(3) 0.0765(15) Uani d . 1 . .
    H H14A 0.8591 0.6908 0.0527 0.115 Uiso calc R 1 . .
    H H14B 1.0216 0.6276 0.0458 0.115 Uiso calc R 1 . .
    H H14C 0.9438 0.6715 0.1345 0.115 Uiso calc R 1 . .
    C C15 0.1107(5) 0.9067(4) 0.2665(2) 0.0450(9) Uani d . 1 . .
    C C16 0.2909(5) 0.9519(4) 0.2630(3) 0.0483(10) Uani d . 1 . .
    C C17 0.3429(6) 1.0324(4) 0.2107(3) 0.0624(12) Uani d . 1 . .
    H H17 0.4627 1.0660 0.2063 0.075 Uiso calc R 1 . .
    C C18 0.2179(7) 1.0628(4) 0.1653(3) 0.0646(12) Uani d . 1 . .
    H H18 0.2528 1.1183 0.1308 0.077 Uiso calc R 1 . .
    C C19 0.0416(6) 1.0116(4) 0.1705(3) 0.0594(11) Uani d . 1 . .
    C C20 -0.1023(7) 1.0386(6) 0.1207(4) 0.0880(17) Uani d . 1 . .
    H H20A -0.1829 0.9561 0.0903 0.132 Uiso calc R 1 . .
    H H20B -0.0505 1.0840 0.0807 0.132 Uiso calc R 1 . .
    H H20C -0.1652 1.0928 0.1596 0.132 Uiso calc R 1 . .
    C C21 0.5866(6) 0.9547(5) 0.3028(4) 0.0871(17) Uani d . 1 . .
    H H21A 0.6098 0.9276 0.2436 0.131 Uiso calc R 1 . .
    H H21B 0.6499 0.9151 0.3351 0.131 Uiso calc R 1 . .
    H H21C 0.6248 1.0495 0.3247 0.131 Uiso calc R 1 . .
    I I1 0.30556(5) 0.61072(3) 0.698542(19) 0.07157(13) Uani d . 1 . .
    I I2 0.60344(4) 0.20520(3) 0.00399(2) 0.06819(12) Uani d . 1 . .
    I I3 0.01400(4) 0.78330(3) 0.344715(19) 0.05933(11) Uani d . 1 . .
    N N1 0.1683(5) 0.4079(4) 0.5349(2) 0.0568(9) Uani d . 1 . .
    N N2 0.3602(5) 0.3508(3) 0.0991(2) 0.0538(9) Uani d . 1 . .
    N N3 -0.0123(4) 0.9329(3) 0.2220(2) 0.0526(9) Uani d . 1 . .
    O O1 0.4377(4) 0.7353(3) 0.5523(2) 0.0727(9) Uani d . 1 . .
    O O2 0.7978(4) 0.5059(3) 0.05666(19) 0.0619(8) Uani d . 1 . .
    O O3 0.3999(4) 0.9124(3) 0.3106(2) 0.0648(8) Uani d . 1 . .
loop_
    _atom_site_aniso_label
    _atom_site_aniso_U_11
    _atom_site_aniso_U_22
    _atom_site_aniso_U_33
    _atom_site_aniso_U_12
    _atom_site_aniso_U_13
    _atom_site_aniso_U_23
    C1 0.059(3) 0.060(3) 0.043(2) 0.024(2) 0.006(2) 0.016(2)
    C2 0.058(3) 0.071(3) 0.058(3) 0.027(2) 0.010(2) 0.028(2)
    C3 0.080(4) 0.103(4) 0.060(3) 0.028(3) 0.011(3) 0.036(3)
    C4 0.096(4) 0.098(4) 0.043(3) 0.029(4) 0.001(3) 0.012(3)
    C5 0.065(3) 0.071(3) 0.056(3) 0.024(3) -0.006(2) 0.005(2)
    C6 0.106(4) 0.082(4) 0.069(3) 0.022(3) -0.012(3) 0.000(3)
    C7 0.091(4) 0.091(4) 0.104(4) 0.014(3) 0.018(3) 0.061(4)
    C8 0.062(3) 0.040(2) 0.045(2) 0.017(2) -0.005(2) 0.0143(18)
    C9 0.061(3) 0.042(2) 0.046(2) 0.013(2) -0.008(2) 0.0104(19)
    C10 0.081(3) 0.043(2) 0.060(3) 0.016(2) 0.002(3) 0.008(2)
    C11 0.092(4) 0.058(3) 0.058(3) 0.034(3) 0.009(3) 0.014(2)
    C12 0.065(3) 0.069(3) 0.056(3) 0.028(3) 0.005(2) 0.026(2)
    C13 0.076(4) 0.100(4) 0.074(3) 0.035(3) 0.017(3) 0.035(3)
    C14 0.079(4) 0.053(3) 0.079(3) -0.005(3) 0.003(3) 0.008(3)
    C15 0.046(2) 0.035(2) 0.050(2) 0.0075(18) 0.0084(19) 0.0084(18)
    C16 0.045(2) 0.039(2) 0.058(3) 0.0087(19) 0.004(2) 0.0093(19)
    C17 0.052(3) 0.047(3) 0.083(3) 0.003(2) 0.017(2) 0.017(2)
    C18 0.068(3) 0.052(3) 0.077(3) 0.006(2) 0.015(3) 0.032(2)
    C19 0.069(3) 0.050(3) 0.058(3) 0.011(2) 0.002(2) 0.017(2)
    C20 0.083(4) 0.095(4) 0.098(4) 0.016(3) -0.008(3) 0.054(3)
    C21 0.047(3) 0.090(4) 0.128(5) 0.012(3) 0.003(3) 0.041(4)
    I1 0.0894(3) 0.0652(2) 0.04841(18) 0.00163(17) 0.00875(16) 0.01222(15)
    I2 0.0630(2) 0.03952(17) 0.0968(3) 0.01431(14) 0.00303(17) 0.01007(16)
    I3 0.05512(19) 0.0623(2) 0.0677(2) 0.01301(14) 0.01072(14) 0.03120(15)
    N1 0.064(2) 0.057(2) 0.050(2) 0.0183(19) 0.0019(18) 0.0131(18)
    N2 0.057(2) 0.056(2) 0.057(2) 0.0195(18) 0.0023(18) 0.0244(18)
    N3 0.049(2) 0.045(2) 0.061(2) 0.0090(16) 0.0021(17) 0.0147(17)
    O1 0.079(2) 0.066(2) 0.076(2) 0.0091(18) 0.0111(18) 0.0331(18)
    O2 0.0599(19) 0.0423(16) 0.0701(19) 0.0027(14) 0.0029(16) 0.0033(14)
    O3 0.0402(16) 0.069(2) 0.087(2) 0.0107(15) 0.0047(15) 0.0270(17)
_geom_special_details
;
All e.s.d.'s (except the e.s.d. in the dihedral angle between two l.s. planes)
are estimated using the full covariance matrix. The cell e.s.d.'s are taken
into account individually in the estimation of e.s.d.'s in distances, angles
and torsion angles; correlations between e.s.d.'s in cell parameters are only
used when they are defined by crystal symmetry. An approximate (isotropic)
treatment of cell e.s.d.'s is used for estimating e.s.d.'s involving l.s.
planes.
;
loop_
    _geom_bond_atom_site_label_1
    _geom_bond_atom_site_label_2
    _geom_bond_site_symmetry_2
    _geom_bond_distance
    _geom_bond_publ_flag
    C1 N1 . 1.323(5) ?
    C1 C2 . 1.392(6) ?
    C1 I1 . 2.110(4) ?
    C2 O1 . 1.355(5) ?
    C2 C3 . 1.390(6) ?
    C3 C4 . 1.366(7) ?
    C3 H3 . 0.9300 ?
    C4 C5 . 1.368(7) ?
    C4 H4 . 0.9300 ?
    C5 N1 . 1.324(5) ?
    C5 C6 . 1.497(7) ?
    C6 H6A . 0.9600 ?
    C6 H6B . 0.9600 ?
    C6 H6C . 0.9600 ?
    C7 O1 . 1.449(5) ?
    C7 H7A . 0.9600 ?
    C7 H7B . 0.9600 ?
    C7 H7C . 0.9600 ?
    C8 N2 . 1.315(5) ?
    C8 C9 . 1.389(5) ?
    C8 I2 . 2.115(4) ?
    C9 O2 . 1.356(5) ?
    C9 C10 . 1.394(6) ?
    C10 C11 . 1.367(6) ?
    C10 H10 . 0.9300 ?
    C11 C12 . 1.379(6) ?
    C11 H11 . 0.9300 ?
    C12 N2 . 1.348(5) ?
    C12 C13 . 1.496(6) ?
    C13 H13A . 0.9600 ?
    C13 H13B . 0.9600 ?
    C13 H13C . 0.9600 ?
    C14 O2 . 1.426(5) ?
    C14 H14A . 0.9600 ?
    C14 H14B . 0.9600 ?
    C14 H14C . 0.9600 ?
    C15 N3 . 1.324(5) ?
    C15 C16 . 1.382(5) ?
    C15 I3 . 2.114(4) ?
    C16 O3 . 1.359(5) ?
    C16 C17 . 1.380(6) ?
    C17 C18 . 1.369(6) ?
    C17 H17 . 0.9300 ?
    C18 C19 . 1.369(6) ?
    C18 H18 . 0.9300 ?
    C19 N3 . 1.357(5) ?
    C19 C20 . 1.506(6) ?
    C20 H20A . 0.9600 ?
    C20 H20B . 0.9600 ?
    C20 H20C . 0.9600 ?
    C21 O3 . 1.438(5) ?
    C21 H21A . 0.9600 ?
    C21 H21B . 0.9600 ?
    C21 H21C . 0.9600 ?
loop_
    _geom_angle_atom_site_label_1
    _geom_angle_atom_site_label_2
    _geom_angle_atom_site_label_3
    _geom_angle_site_symmetry_1
    _geom_angle_site_symmetry_3
    _geom_angle
    _geom_angle_publ_flag
    N1 C1 C2 . . 125.0(4) ?
    N1 C1 I1 . . 116.1(3) ?
    C2 C1 I1 . . 118.9(3) ?
    O1 C2 C3 . . 126.1(4) ?
    O1 C2 C1 . . 118.2(4) ?
    C3 C2 C1 . . 115.6(5) ?
    C4 C3 C2 . . 118.8(5) ?
    C4 C3 H3 . . 120.6 ?
    C2 C3 H3 . . 120.6 ?
    C3 C4 C5 . . 121.4(5) ?
    C3 C4 H4 . . 119.3 ?
    C5 C4 H4 . . 119.3 ?
    N1 C5 C4 . . 120.8(5) ?
    N1 C5 C6 . . 117.3(5) ?
    C4 C5 C6 . . 122.0(5) ?
    C5 C6 H6A . . 109.5 ?
    C5 C6 H6B . . 109.5 ?
    H6A C6 H6B . . 109.5 ?
    C5 C6 H6C . . 109.5 ?
    H6A C6 H6C . . 109.5 ?
    H6B C6 H6C . . 109.5 ?
    O1 C7 H7A . . 109.5 ?
    O1 C7 H7B . . 109.5 ?
    H7A C7 H7B . . 109.5 ?
    O1 C7 H7C . . 109.5 ?
    H7A C7 H7C . . 109.5 ?
    H7B C7 H7C . . 109.5 ?
    N2 C8 C9 . . 125.6(4) ?
    N2 C8 I2 . . 115.6(3) ?
    C9 C8 I2 . . 118.8(3) ?
    O2 C9 C8 . . 118.2(4) ?
    O2 C9 C10 . . 125.8(4) ?
    C8 C9 C10 . . 116.0(4) ?
    C11 C10 C9 . . 118.9(4) ?
    C11 C10 H10 . . 120.6 ?
    C9 C10 H10 . . 120.6 ?
    C10 C11 C12 . . 121.0(4) ?
    C10 C11 H11 . . 119.5 ?
    C12 C11 H11 . . 119.5 ?
    N2 C12 C11 . . 120.6(4) ?
    N2 C12 C13 . . 116.3(4) ?
    C11 C12 C13 . . 123.1(4) ?
    C12 C13 H13A . . 109.5 ?
    C12 C13 H13B . . 109.5 ?
    H13A C13 H13B . . 109.5 ?
    C12 C13 H13C . . 109.5 ?
    H13A C13 H13C . . 109.5 ?
    H13B C13 H13C . . 109.5 ?
    O2 C14 H14A . . 109.5 ?
    O2 C14 H14B . . 109.5 ?
    H14A C14 H14B . . 109.5 ?
    O2 C14 H14C . . 109.5 ?
    H14A C14 H14C . . 109.5 ?
    H14B C14 H14C . . 109.5 ?
    N3 C15 C16 . . 124.5(4) ?
    N3 C15 I3 . . 115.2(3) ?
    C16 C15 I3 . . 120.3(3) ?
    O3 C16 C17 . . 126.2(4) ?
    O3 C16 C15 . . 117.2(4) ?
    C17 C16 C15 . . 116.6(4) ?
    C18 C17 C16 . . 119.8(4) ?
    C18 C17 H17 . . 120.1 ?
    C16 C17 H17 . . 120.1 ?
    C19 C18 C17 . . 120.2(4) ?
    C19 C18 H18 . . 119.9 ?
    C17 C18 H18 . . 119.9 ?
    N3 C19 C18 . . 120.8(4) ?
    N3 C19 C20 . . 116.4(4) ?
    C18 C19 C20 . . 122.8(4) ?
    C19 C20 H20A . . 109.5 ?
    C19 C20 H20B . . 109.5 ?
    H20A C20 H20B . . 109.5 ?
    C19 C20 H20C . . 109.5 ?
    H20A C20 H20C . . 109.5 ?
    H20B C20 H20C . . 109.5 ?
    O3 C21 H21A . . 109.5 ?
    O3 C21 H21B . . 109.5 ?
    H21A C21 H21B . . 109.5 ?
    O3 C21 H21C . . 109.5 ?
    H21A C21 H21C . . 109.5 ?
    H21B C21 H21C . . 109.5 ?
    C1 N1 C5 . . 118.3(4) ?
    C8 N2 C12 . . 117.8(4) ?
    C15 N3 C19 . . 118.0(4) ?
    C2 O1 C7 . . 116.9(4) ?
    C9 O2 C14 . . 117.1(3) ?
    C16 O3 C21 . . 116.5(4) ?
loop_
    _geom_torsion_atom_site_label_1
    _geom_torsion_atom_site_label_2
    _geom_torsion_atom_site_label_3
    _geom_torsion_atom_site_label_4
    _geom_torsion_site_symmetry_1
    _geom_torsion_site_symmetry_2
    _geom_torsion_site_symmetry_3
    _geom_torsion_site_symmetry_4
    _geom_torsion
    _geom_torsion_publ_flag
    N1 C1 C2 O1 . . . . 179.0(4) ?
    I1 C1 C2 O1 . . . . -2.2(5) ?
    N1 C1 C2 C3 . . . . -0.6(7) ?
    I1 C1 C2 C3 . . . . 178.2(3) ?
    O1 C2 C3 C4 . . . . 179.9(5) ?
    C1 C2 C3 C4 . . . . -0.5(7) ?
    C2 C3 C4 C5 . . . . 1.5(8) ?
    C3 C4 C5 N1 . . . . -1.3(8) ?
    C3 C4 C5 C6 . . . . 178.4(5) ?
    N2 C8 C9 O2 . . . . -177.6(4) ?
    I2 C8 C9 O2 . . . . 2.8(5) ?
    N2 C8 C9 C10 . . . . 2.5(6) ?
    I2 C8 C9 C10 . . . . -177.2(3) ?
    O2 C9 C10 C11 . . . . 178.5(4) ?
    C8 C9 C10 C11 . . . . -1.6(6) ?
    C9 C10 C11 C12 . . . . -0.4(7) ?
    C10 C11 C12 N2 . . . . 1.8(7) ?
    C10 C11 C12 C13 . . . . -177.9(4) ?
    N3 C15 C16 O3 . . . . -177.8(3) ?
    I3 C15 C16 O3 . . . . 0.7(5) ?
    N3 C15 C16 C17 . . . . 1.8(6) ?
    I3 C15 C16 C17 . . . . -179.7(3) ?
    O3 C16 C17 C18 . . . . 179.1(4) ?
    C15 C16 C17 C18 . . . . -0.4(6) ?
    C16 C17 C18 C19 . . . . -1.1(7) ?
    C17 C18 C19 N3 . . . . 1.5(7) ?
    C17 C18 C19 C20 . . . . -178.5(5) ?
    C2 C1 N1 C5 . . . . 0.8(6) ?
    I1 C1 N1 C5 . . . . -178.0(3) ?
    C4 C5 N1 C1 . . . . 0.1(7) ?
    C6 C5 N1 C1 . . . . -179.5(4) ?
    C9 C8 N2 C12 . . . . -1.1(6) ?
    I2 C8 N2 C12 . . . . 178.5(3) ?
    C11 C12 N2 C8 . . . . -1.1(6) ?
    C13 C12 N2 C8 . . . . 178.6(4) ?
    C16 C15 N3 C19 . . . . -1.5(6) ?
    I3 C15 N3 C19 . . . . -180.0(3) ?
    C18 C19 N3 C15 . . . . -0.3(6) ?
    C20 C19 N3 C15 . . . . 179.8(4) ?
    C3 C2 O1 C7 . . . . -1.8(7) ?
    C1 C2 O1 C7 . . . . 178.7(4) ?
    C8 C9 O2 C14 . . . . 179.8(4) ?
    C10 C9 O2 C14 . . . . -0.3(6) ?
    C17 C16 O3 C21 . . . . -2.6(6) ?
    C15 C16 O3 C21 . . . . 177.0(4) ?
loop_
    _geom_hbond_atom_site_label_D
    _geom_hbond_atom_site_label_H
    _geom_hbond_atom_site_label_A
    _geom_hbond_site_symmetry_A
    _geom_hbond_distance_DH
    _geom_hbond_distance_HA
    _geom_hbond_distance_DA
    _geom_hbond_angle_DHA
    C14 H14B O2 2_765 0.96 2.56 3.429(6) 151
