# Supplementary material for: 2-Iodo-3-meth­oxy-6-methyl­pyridine
Source: Acta Crystallogr Sect E Struct Rep Online. 2009 Nov 28;65(Pt 12):o3269. doi: 10.1107/S1600536809050739 (PMC2971865; doi:10.1107/S1600536809050739)
Supplement: Supplementary file 2 [file e-65-o3269-Isup2.hkl]

# 
# h,k,l, Fc-squared, Fo-squared, sigma(Fo-squared) and status flag 
# 
data_I
_shelx_title ' B in P-1' 
_shelx_refln_list_code          4 
_shelx_F_calc_maximum      293.27 
_exptl_crystal_F_000       708.00 
_reflns_d_resolution_high  0.8255 
 
loop_ 
 _symmetry_equiv_pos_as_xyz 
 'x, y, z' 
 '-x, -y, -z' 
 
_cell_length_a     7.7974 
_cell_length_b    10.8302 
_cell_length_c    16.2898 
_cell_angle_alpha 106.093 
_cell_angle_beta   90.633 
_cell_angle_gamma 103.636 
 
_shelx_F_squared_multiplier     1.000 
 
loop_ 
 _refln_index_h 
 _refln_index_k 
 _refln_index_l 
 _refln_F_squared_calc 
 _refln_F_squared_meas 
 _refln_F_squared_sigma 
 _refln_observed_status 
   1   0   0     1135.34     1227.07     29.97 o 
   2   0   0     2914.42     3161.74     52.40 o 
   3   0   0    26290.31    27014.39    512.67 o 
   4   0   0       10.50       19.58      5.95 o 
   5   0   0     3073.05     2941.45     59.85 o 
   6   0   0      304.65      290.80     61.91 o 
   7   0   0      978.54      947.69     52.64 o 
   8   0   0      147.69      175.02     26.67 o 
   9   0   0        0.78       -4.08     16.65 o 
  -9   1   0        0.50       26.31     17.37 o 
  -8   1   0      157.52      181.78     25.55 o 
  -7   1   0       23.61       48.04     15.78 o 
  -6   1   0     1211.55     1196.55     48.21 o 
  -5   1   0     1106.64     1075.37     42.95 o 
  -4   1   0      382.61      410.11     13.97 o 
  -3   1   0     4418.81     4519.61     98.13 o 
  -2   1   0    61638.00    59584.56   6855.22 o 
  -1   1   0     2765.68     2701.80     56.35 o 
   1   1   0    20604.05    21803.21    754.07 o 
   2   1   0      144.27      125.66     13.83 o 
   3   1   0     2690.86     2874.07     52.47 o 
   4   1   0      229.22      249.75     13.61 o 
   5   1   0     3281.87     3349.54     66.00 o 
   6   1   0       12.93       37.25     14.16 o 
   7   1   0        0.49       -8.30     12.83 o 
   8   1   0      973.51     1010.56     71.31 o 
  -9   2   0        8.91        5.85     14.75 o 
  -8   2   0      941.01      928.43     48.65 o 
  -7   2   0        7.94        9.52     14.52 o 
  -6   2   0     1477.80     1573.19     78.56 o 
  -5   2   0     5311.52     5029.11    118.93 o 
  -4   2   0     1686.49     1549.36     47.62 o 
  -3   2   0    20681.89    19190.18    510.72 o 
  -2   2   0    40918.42    42039.94   1110.37 o 
  -1   2   0       10.10       17.06      3.61 o 
   0   2   0     1775.71     1863.59     39.84 o 
   1   2   0     1097.44     1088.65     23.05 o 
   2   2   0     7036.70     6928.15    109.75 o 
   3   2   0      802.39      951.22     25.13 o 
   4   2   0     3260.67     3016.82     59.25 o 
   5   2   0     3520.34     3545.52     70.55 o 
   6   2   0      564.22      537.51     71.02 o 
   7   2   0     1139.62     1112.32     75.94 o 
   8   2   0       41.10      108.08     33.50 o 
  -9   3   0       90.24      103.38     23.65 o 
  -8   3   0        0.00       28.18     17.42 o 
  -7   3   0      283.26      289.32     28.12 o 
  -6   3   0     2680.02     2623.51     78.00 o 
  -5   3   0     2588.64     2373.37     68.83 o 
  -4   3   0     3845.69     3861.07    173.80 o 
  -3   3   0     2523.43     2610.96     62.94 o 
  -2   3   0     2116.61     2119.27     46.36 o 
  -1   3   0      258.18      274.35     11.45 o 
   0   3   0     1975.98     2050.68     37.67 o 
   1   3   0       19.34       -4.33      4.40 o 
   2   3   0     5568.76     5415.68     89.86 o 
   3   3   0     6737.30     6828.79    113.33 o 
   4   3   0     1835.49     1883.63     43.89 o 
   5   3   0     4687.97     4507.52     86.36 o 
   6   3   0      983.25      958.46     66.42 o 
   7   3   0        0.04      -24.07     18.98 o 
   8   3   0      424.89      436.32     57.03 o 
  -9   4   0       24.37       13.84     22.83 o 
  -8   4   0     1087.49     1110.66     53.11 o 
  -7   4   0        8.08       16.43     13.34 o 
  -6   4   0      997.55     1087.00     46.41 o 
  -5   4   0     5192.44     5140.79    123.10 o 
  -4   4   0      801.41      861.40     36.39 o 
  -3   4   0     5011.06     5163.67     86.93 o 
  -2   4   0        8.10       32.02      6.25 o 
  -1   4   0    12266.93    12182.30    187.08 o 
   0   4   0       30.75       63.28     19.46 o 
   1   4   0      306.22      365.90     14.31 o 
   2   4   0    20131.19    19398.03    293.63 o 
   3   4   0      760.49      757.23     30.37 o 
   4   4   0       48.37       46.38     13.61 o 
   5   4   0     2288.11     2277.70     67.07 o 
   6   4   0      441.47      340.72     44.74 o 
   7   4   0       19.64       40.31     28.08 o 
  -9   5   0       45.02       71.55     21.30 o 
  -8   5   0        1.76       14.92     15.16 o 
  -7   5   0      779.49      776.27     42.45 o 
  -6   5   0       11.42       31.25     15.36 o 
  -5   5   0     1104.25     1160.01     46.76 o 
  -4   5   0       25.76       27.38      7.59 o 
  -3   5   0     3985.09     4040.20     73.62 o 
  -2   5   0     1914.96     1971.17     42.02 o 
  -1   5   0      342.06      382.89     16.45 o 
   0   5   0    31059.56    30702.81    456.37 o 
   1   5   0      345.77      313.92     16.97 o 
   2   5   0     1070.55     1036.78     28.40 o 
   3   5   0     9934.40     9865.41    198.14 o 
   4   5   0        0.65        5.22     12.86 o 
   5   5   0      571.41      564.98     32.50 o 
   6   5   0      201.96      209.21     25.16 o 
   7   5   0      129.32      162.93     40.32 o 
  -9   6   0       14.50       -5.33     14.96 o 
  -8   6   0      396.38      435.28     58.05 o 
  -7   6   0      147.86      183.71     25.49 o 
  -6   6   0      524.04      545.77     84.72 o 
  -5   6   0       17.99       50.39     21.08 o 
  -4   6   0     1053.21     1076.20     31.02 o 
  -3   6   0     2851.58     2722.18     56.25 o 
  -2   6   0     3952.26     4034.32     89.88 o 
  -1   6   0     5225.80     5026.37     89.26 o 
   0   6   0     2132.30     2081.60     45.33 o 
   1   6   0     2779.22     2878.63     73.32 o 
   2   6   0     2968.14     2938.71     76.56 o 
   3   6   0        1.05       12.46     11.14 o 
   4   6   0       23.50       33.42     13.57 o 
   5   6   0       23.08       12.79     13.78 o 
   6   6   0        0.26      -14.77     12.03 o 
  -8   7   0      556.42      502.86     41.48 o 
  -7   7   0        0.75      -21.68     14.46 o 
  -6   7   0      310.32      338.57     39.79 o 
  -5   7   0     3203.44     3044.74     89.95 o 
  -4   7   0      854.04      849.78     29.41 o 
  -3   7   0     5576.52     5540.59    100.80 o 
  -2   7   0     3445.46     3362.50     68.02 o 
  -1   7   0      513.54      502.50     27.63 o 
   0   7   0    11351.89    11446.91    226.10 o 
   1   7   0      838.72      880.05     80.14 o 
   2   7   0      535.49      503.61     53.68 o 
   3   7   0      507.73      496.63     31.87 o 
   4   7   0      462.85      482.59     33.15 o 
   5   7   0      667.60      692.07     43.99 o 
   6   7   0       33.76       52.74     32.26 o 
  -8   8   0       78.46       66.53     22.79 o 
  -7   8   0      260.99      271.41     32.59 o 
  -6   8   0     1567.53     1615.07     66.10 o 
  -5   8   0      361.00      397.66     60.41 o 
  -4   8   0       30.63        4.28     21.88 o 
  -3   8   0     1722.57     1784.01     46.84 o 
  -2   8   0     1149.01     1142.33     35.89 o 
  -1   8   0      180.42      208.64     21.63 o 
   0   8   0       18.43        7.75     12.40 o 
   1   8   0        1.41       -0.98     11.32 o 
   2   8   0      112.12       72.84     17.00 o 
   3   8   0      758.11      686.62     39.71 o 
   4   8   0      418.02      465.65     34.90 o 
   5   8   0      427.26      424.06    103.78 o 
  -8   9   0      488.28      516.55     92.38 o 
  -7   9   0       12.94       63.02     21.64 o 
  -6   9   0      238.29      200.18     29.32 o 
  -5   9   0      874.99      916.52     48.24 o 
  -4   9   0       51.73       43.00     17.48 o 
  -3   9   0     2388.53     2339.64     65.81 o 
  -2   9   0      192.10      261.19     33.13 o 
  -1   9   0     1596.64     1500.14     54.32 o 
   0   9   0       62.08       57.47     16.51 o 
   1   9   0        1.07       -6.13     11.21 o 
   2   9   0     2855.40     2827.87     85.21 o 
   3   9   0      189.29      180.40     37.33 o 
   4   9   0        3.96        2.07     25.03 o 
  -7  10   0       41.44       90.41     25.59 o 
  -6  10   0      333.28      314.94     38.49 o 
  -5  10   0      379.53      364.14     34.60 o 
  -4  10   0       60.90       52.87     18.75 o 
  -3  10   0       63.63       67.88     16.59 o 
  -2  10   0       75.83       65.56     23.18 o 
  -1  10   0      114.56      104.40     22.26 o 
   0  10   0     2151.46     2045.76     70.04 o 
   1  10   0      320.33      335.16     75.76 o 
   2  10   0       68.36       71.39     24.04 o 
   3  10   0      565.48      498.79     51.53 o 
  -6  11   0      242.16      243.96     55.30 o 
  -5  11   0      101.91       71.21     33.37 o 
  -4  11   0       58.06       89.99     33.50 o 
  -3  11   0      788.70      815.03     69.86 o 
  -2  11   0      443.55      407.18     59.68 o 
  -1  11   0     1089.67     1242.66     53.92 o 
   0  11   0      161.98      132.77     36.63 o 
   1  11   0      258.51      209.55     27.87 o 
   2  11   0      386.88      394.60     48.11 o 
  -5  12   0      177.57      181.99     42.49 o 
  -4  12   0      236.28      249.03     45.23 o 
  -3  12   0      599.84      604.41     52.84 o 
  -2  12   0       91.89       63.27     30.73 o 
  -1  12   0      191.80      181.60     45.83 o 
   0  12   0      640.77      644.30     43.78 o 
   0 -12   1      103.51      131.76     24.54 o 
   1 -12   1      295.67      250.83     29.66 o 
   2 -12   1      248.66      258.33     29.21 o 
   3 -12   1        0.63       -3.39     14.39 o 
   4 -12   1      611.04      513.65     56.48 o 
  -2 -11   1      455.13      400.07     37.19 o 
  -1 -11   1       46.23       29.40     33.18 o 
   0 -11   1       81.92      106.07     21.90 o 
   1 -11   1      183.82      171.75     24.45 o 
   2 -11   1      288.45      279.54     27.81 o 
   3 -11   1      153.52      160.72     23.14 o 
   4 -11   1      382.38      420.76     49.58 o 
   5 -11   1        0.15       18.47     17.98 o 
   6 -11   1        7.40      -13.64     18.00 o 
  -3 -10   1        0.50       -0.85     13.77 o 
  -2 -10   1       17.96       29.81     15.82 o 
  -1 -10   1      901.41      804.43     42.25 o 
   0 -10   1        5.82       18.27     14.40 o 
   1 -10   1      922.52      928.23     62.77 o 
   2 -10   1        1.04      -12.50     16.46 o 
   3 -10   1     1003.60      985.74     47.34 o 
   4 -10   1      735.54      691.14     41.82 o 
   5 -10   1      148.20      157.86     57.71 o 
   6 -10   1     1109.86     1106.83     56.70 o 
   7 -10   1        7.83        6.70     19.46 o 
  -4  -9   1       52.25       26.94     41.59 o 
  -3  -9   1       28.10       43.33     16.25 o 
  -2  -9   1      108.63       59.55     27.58 o 
  -1  -9   1      410.39      428.53     30.86 o 
   0  -9   1      536.61      586.75     34.20 o 
   1  -9   1     1003.09     1129.30     46.42 o 
   2  -9   1      480.33      572.63     32.95 o 
   3  -9   1      809.94      837.16     32.05 o 
   4  -9   1     3176.96     3252.06     95.23 o 
   5  -9   1        1.11       26.94     15.89 o 
   6  -9   1        0.04       -7.33     21.46 o 
   7  -9   1      425.54      447.49     40.25 o 
   8  -9   1        6.77       19.99     19.02 o 
  -5  -8   1        1.13       -9.65     13.98 o 
  -4  -8   1      418.34      416.61     82.62 o 
  -3  -8   1       97.31      113.30     20.08 o 
  -2  -8   1     3017.37     2957.68     82.84 o 
  -1  -8   1        3.72       -5.81     11.62 o 
   0  -8   1      541.57      511.51     30.06 o 
   1  -8   1     9215.21     9178.02    155.09 o 
   2  -8   1     1295.59     1339.56     38.74 o 
   3  -8   1     1370.66     1270.23     41.33 o 
   4  -8   1     1422.27     1394.93     40.22 o 
   5  -8   1      189.31      157.74     23.94 o 
   6  -8   1      637.89      616.37     41.00 o 
   7  -8   1       65.10       43.68     20.08 o 
   8  -8   1       70.82       84.12     45.98 o 
  -6  -7   1       23.55        9.54     15.12 o 
  -5  -7   1        1.54       -8.43     13.53 o 
  -4  -7   1      450.84      494.17     32.61 o 
  -3  -7   1        0.54      -11.08     13.15 o 
  -2  -7   1       52.22       61.39     15.44 o 
  -1  -7   1     7891.25     7931.33    165.69 o 
   0  -7   1     2794.51     2714.83     58.60 o 
   1  -7   1     3369.91     3252.20     65.30 o 
   2  -7   1     6480.77     6561.87    114.87 o 
   3  -7   1      599.55      641.71     29.93 o 
   4  -7   1     2153.53     2130.25     50.01 o 
   5  -7   1       52.23       57.51     17.67 o 
   6  -7   1      586.45      589.94     38.50 o 
   7  -7   1      393.98      374.46     34.68 o 
   8  -7   1       50.22       25.29     18.19 o 
  -7  -6   1      223.86      217.29     45.17 o 
  -6  -6   1        1.34       12.10     13.55 o 
  -5  -6   1      723.78      761.35     39.11 o 
  -4  -6   1     1392.89     1305.21     48.61 o 
  -3  -6   1      883.64      873.44     37.65 o 
  -2  -6   1    11468.22    11315.24    223.24 o 
  -1  -6   1      269.22      332.36     41.12 o 
   0  -6   1     1865.26     1896.94     42.58 o 
   1  -6   1     7996.09     7954.81    131.67 o 
   2  -6   1        0.84       -8.96      5.97 o 
   3  -6   1      706.63      720.99     24.39 o 
   4  -6   1       63.40       81.52     11.10 o 
   5  -6   1      226.44      268.22     25.65 o 
   6  -6   1       16.28       52.14     17.40 o 
   7  -6   1       20.63      -14.12     12.71 o 
   8  -6   1      340.93      306.94     33.39 o 
   9  -6   1       17.94       17.68     17.47 o 
  -7  -5   1      171.86      266.39     47.20 o 
  -6  -5   1      223.51      218.96     38.86 o 
  -5  -5   1      196.61      231.54     31.73 o 
  -4  -5   1     5010.87     5083.55    117.13 o 
  -3  -5   1      266.75      241.30     15.66 o 
  -2  -5   1      574.31      552.75     37.44 o 
  -1  -5   1    15497.15    15227.18    235.80 o 
   0  -5   1     1610.55     1616.84     36.21 o 
   1  -5   1     3198.33     3114.94     58.49 o 
   2  -5   1      755.98      726.95     22.41 o 
   3  -5   1     6778.27     6677.40    111.71 o 
   4  -5   1     4921.50     4963.60     87.92 o 
   5  -5   1       20.47       24.36     13.21 o 
   6  -5   1     8121.16     8051.97    183.51 o 
   7  -5   1      183.94      173.75     25.04 o 
   8  -5   1       13.21       -8.89     14.65 o 
   9  -5   1      455.56      464.53     40.17 o 
  -8  -4   1       17.55       64.45     31.65 o 
  -7  -4   1      750.11      706.99     64.59 o 
  -6  -4   1      203.12      250.43     39.75 o 
  -5  -4   1     1175.11     1135.08     43.92 o 
  -4  -4   1     4214.66     4032.65     77.49 o 
  -3  -4   1     2737.71     2672.57     61.37 o 
  -2  -4   1      578.89      577.53     19.50 o 
  -1  -4   1      246.80      231.74     22.83 o 
   0  -4   1      769.52      815.97     21.49 o 
   1  -4   1      273.16      226.23     11.63 o 
   2  -4   1     1911.22     1892.61     38.59 o 
   3  -4   1     6893.01     7242.00    117.34 o 
   4  -4   1    14314.52    14414.48    264.07 o 
   5  -4   1      232.77      257.76     22.53 o 
   6  -4   1     1166.49     1097.58     46.56 o 
   7  -4   1     2448.79     2242.71     75.01 o 
   8  -4   1        7.13       -5.33     13.92 o 
   9  -4   1       69.46       47.23     34.65 o 
  -8  -3   1       26.65       10.38     24.26 o 
  -7  -3   1      252.89      289.94     44.34 o 
  -6  -3   1     1958.57     1990.04    102.92 o 
  -5  -3   1      457.31      487.23     25.77 o 
  -4  -3   1     3354.89     3471.77     90.11 o 
  -3  -3   1     2096.26     2136.81     44.52 o 
  -2  -3   1     9159.14     9103.57    142.93 o 
  -1  -3   1     1274.92     1304.18     27.88 o 
   0  -3   1     5196.70     5357.55     85.57 o 
   1  -3   1    49013.82    47587.82    858.85 o 
   2  -3   1     4862.95     5007.03    103.50 o 
   3  -3   1     9990.02    10005.51    205.76 o 
   4  -3   1    18722.00    18823.96    284.10 o 
   5  -3   1     1244.15     1197.92     44.50 o 
   6  -3   1     2929.74     2942.25     83.95 o 
   7  -3   1        6.85       20.26     13.51 o 
   8  -3   1      241.30      263.54     29.59 o 
   9  -3   1       69.02       86.48     29.46 o 
  -8  -2   1       24.07       21.65     22.93 o 
  -7  -2   1      944.63      941.97     47.24 o 
  -6  -2   1        0.55        3.79     20.12 o 
  -5  -2   1       61.25       63.26     16.83 o 
  -4  -2   1     1351.70     1388.28     36.43 o 
  -3  -2   1     2323.34     2479.22     48.23 o 
  -2  -2   1      239.44      287.63     23.53 o 
  -1  -2   1    28261.00    28611.13    418.50 o 
   0  -2   1    17709.31    18286.24    269.07 o 
   1  -2   1     1877.61     1920.52     33.99 o 
   2  -2   1    30866.70    29711.88    834.23 o 
   3  -2   1     9832.03     9951.68    153.27 o 
   4  -2   1     2142.05     2042.65     40.26 o 
   5  -2   1      860.68      849.83     52.91 o 
   6  -2   1      654.53      644.91     47.80 o 
   7  -2   1      125.19      120.34     21.53 o 
   8  -2   1       23.75       32.69     16.25 o 
   9  -2   1      493.51      554.77     42.59 o 
  -8  -1   1       44.85       39.17     17.86 o 
  -7  -1   1      625.06      648.51     39.10 o 
  -6  -1   1      127.56      146.65     20.78 o 
  -5  -1   1     4676.49     4495.16     82.48 o 
  -4  -1   1     3217.23     3060.43     58.36 o 
  -3  -1   1      107.91       81.14      8.04 o 
  -2  -1   1    57182.12    56858.36   2528.45 o 
  -1  -1   1        2.32       -1.53      2.66 o 
   1  -1   1    38894.02    38723.48   4450.12 o 
   2  -1   1     5353.41     5521.63    102.23 o 
   3  -1   1     1706.83     1653.95     45.49 o 
   4  -1   1      803.42      749.37     20.65 o 
   5  -1   1     2272.50     2338.88     47.74 o 
   6  -1   1      513.53      530.42     31.76 o 
   7  -1   1       51.57       41.40     29.07 o 
   8  -1   1      613.01      603.25     41.26 o 
   9  -1   1        1.19       18.86     16.68 o 
  -9   0   1        0.54       -6.93     14.65 o 
  -8   0   1       62.43       47.13     23.79 o 
  -7   0   1      279.62      276.82     28.24 o 
  -6   0   1      126.59      139.50     19.62 o 
  -5   0   1     1812.90     1949.08     59.73 o 
  -4   0   1     8950.27     8574.89    136.21 o 
  -3   0   1      318.79      341.57     12.06 o 
  -2   0   1     3609.31     3699.23    112.91 o 
  -1   0   1    17852.62    18162.24    509.09 o 
   1   0   1     4659.00     4899.92     75.05 o 
   2   0   1     3453.54     3555.75     50.20 o 
   3   0   1     4198.76     4223.87     71.30 o 
   4   0   1     4429.59     4515.85     78.83 o 
   5   0   1      171.92      174.17     17.28 o 
   6   0   1     4665.91     4603.68    116.86 o 
   7   0   1      284.68      358.69     31.76 o 
   8   0   1       10.14       -7.78     14.33 o 
   9   0   1      376.91      402.51     56.33 o 
  -9   1   1       67.21       70.14     21.53 o 
  -8   1   1       79.91      135.78     23.87 o 
  -7   1   1     2926.04     2891.57     94.18 o 
  -6   1   1      108.71      106.55     18.25 o 
  -5   1   1     4137.38     4124.18    101.55 o 
  -4   1   1    13021.69    13096.94    260.71 o 
  -3   1   1     1248.85     1147.95     51.73 o 
  -2   1   1     5159.42     5064.21    103.99 o 
  -1   1   1    20743.88    21221.90   1317.96 o 
   0   1   1     2301.17     2280.51     45.58 o 
   1   1   1      395.12      364.71     39.80 o 
   2   1   1     3155.78     3067.36     52.62 o 
   3   1   1    10792.44    10780.93    167.21 o 
   4   1   1     3899.57     3982.06     72.23 o 
   5   1   1      943.67      883.83     27.92 o 
   6   1   1      759.70      857.80     41.69 o 
   7   1   1      308.01      295.11     28.90 o 
   8   1   1      215.76      244.12     41.41 o 
  -9   2   1      208.38      213.84     30.81 o 
  -8   2   1       96.22      106.09     22.61 o 
  -7   2   1      552.79      606.72     38.16 o 
  -6   2   1     1511.22     1545.02     56.18 o 
  -5   2   1      897.09      868.61     67.63 o 
  -4   2   1     3575.35     3489.05     85.03 o 
  -3   2   1     1128.86     1033.11     49.01 o 
  -2   2   1     9103.26     9492.57    185.85 o 
  -1   2   1     3368.02     3616.64     58.78 o 
   0   2   1    21848.74    21757.81    385.12 o 
   1   2   1    26485.35    26935.44    729.16 o 
   2   2   1     2093.68     2159.89     40.67 o 
   3   2   1    10204.00     9994.21    157.53 o 
   4   2   1     9668.89     9738.17    157.61 o 
   5   2   1      359.38      366.92     19.35 o 
   6   2   1     2802.35     2923.63     86.11 o 
   7   2   1      298.14      284.05     44.22 o 
   8   2   1       72.69       89.48     32.93 o 
  -9   3   1       35.05       29.22     15.34 o 
  -8   3   1       27.92       31.90     16.36 o 
  -7   3   1     1564.19     1487.45     58.10 o 
  -6   3   1        1.04      -12.02     10.40 o 
  -5   3   1     1447.43     1415.60     65.42 o 
  -4   3   1       80.24       57.78     12.78 o 
  -3   3   1     2257.81     2145.76     66.72 o 
  -2   3   1      159.95      166.18      8.96 o 
  -1   3   1     4871.82     5391.57     86.71 o 
   0   3   1    14341.70    13681.77    205.69 o 
   1   3   1       15.35       27.44      7.62 o 
   2   3   1    12555.73    13454.10    205.80 o 
   3   3   1     5166.72     4856.52    104.34 o 
   4   3   1      629.84      625.15     30.14 o 
   5   3   1      107.93      112.06     17.41 o 
   6   3   1      280.56      273.79     40.52 o 
   7   3   1      126.82       79.62     31.72 o 
   8   3   1        8.74        1.72     23.69 o 
  -9   4   1      280.75      281.01     33.76 o 
  -8   4   1       10.73        7.89     13.72 o 
  -7   4   1      137.07      127.94     22.01 o 
  -6   4   1      129.76      143.79     21.11 o 
  -5   4   1      768.78      799.98     38.59 o 
  -4   4   1     3573.39     3652.24     65.65 o 
  -3   4   1      435.13      452.73     16.13 o 
  -2   4   1    34467.79    33692.18    496.86 o 
  -1   4   1        0.85       -5.55      5.47 o 
   0   4   1      752.33      824.64     21.26 o 
   1   4   1    21622.38    20680.54    309.55 o 
   2   4   1      143.27      163.19     15.77 o 
   3   4   1      899.04      908.70     37.04 o 
   4   4   1     3030.67     3058.27     79.65 o 
   5   4   1      444.42      449.47     35.60 o 
   6   4   1      420.12      420.31     42.64 o 
   7   4   1        9.12       30.19     25.15 o 
  -9   5   1        4.08      -17.67     14.15 o 
  -8   5   1      205.08      159.74     25.75 o 
  -7   5   1      651.80      549.19     38.08 o 
  -6   5   1       91.38       69.41     17.40 o 
  -5   5   1     3434.91     3209.40     89.28 o 
  -4   5   1     2807.04     2836.43     55.96 o 
  -3   5   1     1457.47     1387.35     33.75 o 
  -2   5   1     7091.21     7281.43    120.18 o 
  -1   5   1    12395.70    11912.51    186.21 o 
   0   5   1     2429.83     2265.49     45.94 o 
   1   5   1      349.73      382.82     15.11 o 
   2   5   1      285.31      275.76     20.99 o 
   3   5   1       38.71       43.28     13.77 o 
   4   5   1      218.27      210.64     37.33 o 
   5   5   1       16.68       33.11     13.55 o 
   6   5   1     1032.52     1123.07     49.32 o 
   7   5   1        0.24      -17.19     22.29 o 
  -9   6   1      102.21      105.95     24.38 o 
  -8   6   1        0.67       -3.02     15.64 o 
  -7   6   1     1968.01     1909.51     71.82 o 
  -6   6   1        1.67        9.78     14.76 o 
  -5   6   1     2426.68     2341.98     74.19 o 
  -4   6   1     6068.74     6039.04    141.11 o 
  -3   6   1      738.03      726.86     25.41 o 
  -2   6   1     7234.02     7025.42    119.33 o 
  -1   6   1      783.83      795.28     25.46 o 
   0   6   1     1299.88     1277.32     34.50 o 
   1   6   1     2687.55     2729.94     72.02 o 
   2   6   1      694.65      733.99     42.67 o 
   3   6   1     2815.21     2856.81     78.69 o 
   4   6   1      449.01      401.15     29.11 o 
   5   6   1      805.41      873.92     42.89 o 
   6   6   1      253.18      282.02     28.75 o 
  -8   7   1      236.42      222.43     31.61 o 
  -7   7   1      221.53      243.55     37.84 o 
  -6   7   1      268.87      241.03     77.25 o 
  -5   7   1     1747.93     1749.84     77.66 o 
  -4   7   1     2548.05     2694.84     94.95 o 
  -3   7   1       11.67       16.08      9.30 o 
  -2   7   1       26.04       27.40     12.67 o 
  -1   7   1      869.51      860.12     28.42 o 
   0   7   1      100.01      102.96     16.76 o 
   1   7   1     2362.37     2124.33     96.14 o 
   2   7   1      827.13      765.42     54.58 o 
   3   7   1     1531.14     1452.29     56.11 o 
   4   7   1     1142.41     1220.53     71.60 o 
   5   7   1      352.35      408.05     51.52 o 
   6   7   1      368.24      373.80     36.57 o 
  -8   8   1       18.01       12.94     18.80 o 
  -7   8   1      984.62     1005.37     54.91 o 
  -6   8   1       50.49       64.30     25.09 o 
  -5   8   1      658.45      685.79     41.92 o 
  -4   8   1      481.13      537.18     35.43 o 
  -3   8   1      129.73      121.66     14.84 o 
  -2   8   1     1261.27     1271.68     38.01 o 
  -1   8   1      106.19      120.74     18.52 o 
   0   8   1     3716.84     3603.08     93.20 o 
   1   8   1       68.60       76.55     16.84 o 
   2   8   1       76.21       63.74     18.34 o 
   3   8   1     2836.69     2743.60    121.62 o 
   4   8   1      245.62      243.53     27.74 o 
   5   8   1       11.24       22.55     17.45 o 
  -7   9   1       74.38       30.07     20.45 o 
  -6   9   1       14.34       25.29     25.06 o 
  -5   9   1        4.29      -10.72     13.55 o 
  -4   9   1      459.61      514.21     47.80 o 
  -3   9   1      393.17      382.69     41.36 o 
  -2   9   1     3113.75     3100.67     85.62 o 
  -1   9   1       98.62      117.12     23.66 o 
   0   9   1       14.49       16.56     14.97 o 
   1   9   1     4415.94     4092.44    107.99 o 
   2   9   1      141.36      153.38     33.92 o 
   3   9   1      267.26      290.57     29.88 o 
   4   9   1      333.66      398.42    108.60 o 
  -7  10   1      164.74      183.78     31.59 o 
  -6  10   1       23.02       38.73     20.68 o 
  -5  10   1      960.73      896.40     50.51 o 
  -4  10   1      103.31      117.64     34.59 o 
  -3  10   1      435.90      518.93     49.93 o 
  -2  10   1     1008.32      911.55     43.77 o 
  -1  10   1     2060.56     2055.44     70.02 o 
   0  10   1     1083.79     1327.04     55.24 o 
   1  10   1       29.81       15.75     15.67 o 
   2  10   1      191.08      176.73     39.46 o 
   3  10   1       16.98       32.57     28.28 o 
  -6  11   1       19.57       57.06     32.99 o 
  -5  11   1       71.35      122.47     37.39 o 
  -4  11   1      472.89      554.21     58.57 o 
  -3  11   1      370.75      473.09     73.28 o 
  -2  11   1     1224.80     1405.56     57.95 o 
  -1  11   1      123.66      139.15     52.17 o 
   0  11   1       10.02        5.83     16.81 o 
   1  11   1      329.10      357.16     67.51 o 
   2  11   1        1.29        8.47     16.94 o 
  -4  12   1      136.44      192.87     42.99 o 
  -3  12   1        5.76       11.72     26.24 o 
  -2  12   1      107.09      163.99     42.36 o 
  -1  12   1       68.24       54.36     20.73 o 
   0  12   1       93.38       63.69     21.72 o 
  -1 -12   2       95.93       53.76     28.34 o 
   0 -12   2       81.40      116.23     31.14 o 
   1 -12   2        2.46      -25.60     17.58 o 
   2 -12   2      132.83      148.41     32.87 o 
   3 -12   2       73.36       93.31     26.75 o 
  -2 -11   2       13.63       38.71     17.42 o 
  -1 -11   2      222.41      266.20     28.92 o 
   0 -11   2       64.61        8.98     14.78 o 
   1 -11   2       14.65       25.55     15.06 o 
   2 -11   2     1717.90     1594.21     59.21 o 
   3 -11   2      248.42      283.99     50.39 o 
   4 -11   2      675.98      696.61     43.46 o 
   5 -11   2       89.26      101.81     40.95 o 
   6 -11   2       81.39       52.23     33.06 o 
  -4 -10   2       12.76       27.34     17.55 o 
  -3 -10   2       99.34      134.65     23.36 o 
  -2 -10   2       13.13       -0.66     13.64 o 
  -1 -10   2       70.86       69.79     17.81 o 
   0 -10   2     1428.73     1629.02     58.89 o 
   1 -10   2      301.96      309.27     83.12 o 
   2 -10   2      893.16      945.87     42.14 o 
   3 -10   2      606.83      696.43     30.53 o 
   4 -10   2      175.71      156.88     24.58 o 
   5 -10   2     1603.46     1524.45     71.08 o 
   6 -10   2       30.05       36.12     19.57 o 
   7 -10   2      173.91      180.81     30.22 o 
  -5  -9   2       66.96       54.16     20.22 o 
  -4  -9   2      201.87      205.89     26.67 o 
  -3  -9   2        1.83      -13.01     12.31 o 
  -2  -9   2        0.87       -8.28     11.91 o 
  -1  -9   2     3216.83     3390.49     91.22 o 
   0  -9   2      361.90      385.70     28.39 o 
   1  -9   2      242.63      225.28     23.25 o 
   2  -9   2     2385.65     2369.34     59.87 o 
   3  -9   2     1079.09     1055.58     46.79 o 
   4  -9   2      375.18      381.23     22.97 o 
   5  -9   2       11.35       11.56     14.88 o 
   6  -9   2        4.80       20.10     19.42 o 
   7  -9   2       41.17       31.29     22.10 o 
   8  -9   2       87.28       74.92     24.70 o 
  -5  -8   2       36.04       45.38     17.76 o 
  -4  -8   2       53.06       26.29     22.74 o 
  -3  -8   2     2301.67     2351.20    127.18 o 
  -2  -8   2      148.11      112.11     32.93 o 
  -1  -8   2       51.28       76.92     16.24 o 
   0  -8   2     5205.42     5214.50    119.25 o 
   1  -8   2     1230.49     1173.97     48.56 o 
   2  -8   2     2446.71     2335.78     74.44 o 
   3  -8   2     2143.11     2165.98     52.27 o 
   4  -8   2      640.25      670.50     27.36 o 
   5  -8   2      982.09      943.23     79.25 o 
   6  -8   2        4.61       -6.96     15.01 o 
   7  -8   2      892.98      935.01     97.84 o 
   8  -8   2        0.77        3.53     16.50 o 
  -6  -7   2      307.33      329.22     35.77 o 
  -5  -7   2      260.28      255.97     27.09 o 
  -4  -7   2     1679.76     1590.43     56.70 o 
  -3  -7   2     1493.98     1530.77     88.95 o 
  -2  -7   2     1102.00     1062.40     42.58 o 
  -1  -7   2     5793.42     5718.11    102.99 o 
   0  -7   2       25.44       23.02     10.02 o 
   1  -7   2      404.91      388.60     19.17 o 
   2  -7   2        5.59       12.51      8.23 o 
   3  -7   2       97.82       84.63     14.03 o 
   4  -7   2      481.38      558.15     23.76 o 
   5  -7   2     1558.44     1467.41     57.19 o 
   6  -7   2      108.41       54.35     18.09 o 
   7  -7   2       28.57       24.02     17.07 o 
   8  -7   2      714.02      668.76     46.02 o 
  -7  -6   2       64.50       90.82     33.12 o 
  -6  -6   2     1010.89     1078.75     74.57 o 
  -5  -6   2      662.14      625.41     38.86 o 
  -4  -6   2      195.86      223.55     41.28 o 
  -3  -6   2     6338.39     6338.77    138.59 o 
  -2  -6   2      411.92      412.41     19.95 o 
  -1  -6   2      337.29      317.76     16.73 o 
   0  -6   2     6044.59     5998.90    103.19 o 
   1  -6   2     3424.96     3537.86     79.15 o 
   2  -6   2     8936.25     8945.20    146.20 o 
   3  -6   2     1089.64     1090.49     30.62 o 
   4  -6   2     5844.84     5798.07    102.73 o 
   5  -6   2     1738.47     1832.46     62.55 o 
   6  -6   2      537.94      542.60     35.55 o 
   7  -6   2     1657.52     1659.22     65.01 o 
   8  -6   2       86.52      100.03     23.07 o 
   9  -6   2       40.89       52.87     22.54 o 
  -7  -5   2        2.67        5.41     20.63 o 
  -6  -5   2      722.11      664.86     58.66 o 
  -5  -5   2      213.06      229.41     48.48 o 
  -4  -5   2      481.32      500.60     28.62 o 
  -3  -5   2      117.12      129.77     13.04 o 
  -2  -5   2        0.32       -1.70      6.62 o 
  -1  -5   2     1885.54     1972.67     42.41 o 
   0  -5   2     4430.39     4345.28     76.31 o 
   1  -5   2     6134.61     6211.90    103.36 o 
   2  -5   2     9718.20     9329.49    148.72 o 
   3  -5   2      238.55      242.60     23.41 o 
   4  -5   2     3352.41     3519.32     67.01 o 
   5  -5   2     5280.92     5257.96    126.40 o 
   6  -5   2        0.39       -5.69     11.77 o 
   7  -5   2      201.25      206.75     26.01 o 
   8  -5   2      270.17      254.99     30.23 o 
   9  -5   2        4.09        0.53     21.30 o 
  -8  -4   2      372.53      429.08     57.16 o 
  -7  -4   2       16.14       42.60     26.49 o 
  -6  -4   2     1285.07     1264.44     76.60 o 
  -5  -4   2      268.67      287.88     26.99 o 
  -4  -4   2     2167.50     2118.78     49.27 o 
  -3  -4   2     1028.54      994.53     28.35 o 
  -2  -4   2     1026.42      998.47     26.74 o 
  -1  -4   2    32693.17    33677.95    496.51 o 
   0  -4   2     2600.39     2680.43     49.46 o 
   1  -4   2     3282.07     3365.72     59.56 o 
   2  -4   2    28009.60    27148.85    402.44 o 
   3  -4   2      750.95      737.25     23.53 o 
   4  -4   2     1980.78     2058.33     48.37 o 
   5  -4   2     1791.11     1807.03     57.98 o 
   6  -4   2      498.21      465.34     31.25 o 
   7  -4   2      802.88      876.95     48.70 o 
   8  -4   2        1.62       -7.43     11.94 o 
   9  -4   2      147.75      165.90     27.62 o 
  -8  -3   2       21.43       66.68     30.00 o 
  -7  -3   2       13.19       44.20     24.58 o 
  -6  -3   2      125.28      118.03     20.18 o 
  -5  -3   2       69.69       61.36     11.30 o 
  -4  -3   2       14.64       20.14      8.30 o 
  -3  -3   2    11050.63    10843.90    171.50 o 
  -2  -3   2     2117.38     2162.18     42.75 o 
  -1  -3   2      167.40      164.11      9.75 o 
   0  -3   2    29963.34    30346.06    486.37 o 
   1  -3   2     8121.15     8258.60    127.62 o 
   2  -3   2     1866.17     1941.99     37.32 o 
   3  -3   2     7294.89     7671.80    121.87 o 
   4  -3   2     2217.13     2266.69     74.06 o 
   5  -3   2     2857.70     2848.99     77.49 o 
   6  -3   2      681.52      651.66     35.63 o 
   7  -3   2     2131.97     2053.86     70.02 o 
   8  -3   2        1.77      -15.44     12.29 o 
   9  -3   2      117.39       43.34     18.87 o 
  -8  -2   2      255.32      347.15     48.67 o 
  -7  -2   2      402.18      394.93     31.75 o 
  -6  -2   2     1400.11     1343.73     85.58 o 
  -5  -2   2        8.61       16.05      8.43 o 
  -4  -2   2    10940.37    10871.65    173.26 o 
  -3  -2   2     1710.96     1657.00     35.94 o 
  -2  -2   2     5100.28     5100.68     83.82 o 
  -1  -2   2    45004.31    45141.70    701.61 o 
   0  -2   2       87.85       81.53      6.95 o 
   1  -2   2      178.48      209.56      8.36 o 
   2  -2   2      486.63      477.05     14.90 o 
   3  -2   2      243.93      221.58     10.35 o 
   4  -2   2     1480.16     1470.53     32.84 o 
   5  -2   2      290.68      291.92     11.89 o 
   6  -2   2      456.25      498.97     32.12 o 
   7  -2   2        5.88       -6.75     10.51 o 
   8  -2   2      470.68      545.55     39.18 o 
   9  -2   2      120.11      136.96     25.94 o 
  -8  -1   2       76.85       48.25     26.53 o 
  -7  -1   2      157.50      117.95     20.18 o 
  -6  -1   2     2544.44     2490.93     75.82 o 
  -5  -1   2      679.17      610.00     21.58 o 
  -4  -1   2     3249.40     3285.06     61.29 o 
  -3  -1   2    16292.67    15907.56    240.69 o 
  -2  -1   2      104.39      103.34     11.75 o 
  -1  -1   2       41.30       42.97      4.99 o 
   0  -1   2      281.19      284.48     14.38 o 
   1  -1   2     4065.86     4254.34     66.59 o 
   2  -1   2    15683.63    16608.06    247.31 o 
   3  -1   2        3.62       -0.63      4.26 o 
   4  -1   2    13085.10    13096.86    173.01 o 
   5  -1   2      833.44      882.14     27.97 o 
   6  -1   2      282.00      308.60     61.27 o 
   7  -1   2     1917.28     2013.47     69.63 o 
   8  -1   2      151.65      164.49     25.81 o 
   9  -1   2       37.96       19.55     17.72 o 
  -9   0   2      395.11      339.55     36.51 o 
  -8   0   2        6.18       17.93     15.34 o 
  -7   0   2      430.47      496.99     34.89 o 
  -6   0   2     3806.00     4031.91    197.59 o 
  -5   0   2      704.49      724.78     34.39 o 
  -4   0   2     2592.61     2508.77     47.60 o 
  -3   0   2    14091.67    14562.42    219.69 o 
  -2   0   2     1096.58     1242.72     89.41 o 
  -1   0   2     3235.46     3510.12     71.28 o 
   0   0   2        4.82        4.46      2.74 o 
   1   0   2    17559.26    18435.50    270.75 o 
   2   0   2     8317.34     8690.45    137.53 o 
   3   0   2      511.14      497.09     15.56 o 
   4   0   2     5888.19     5765.38     97.79 o 
   5   0   2     4096.37     4110.47     77.08 o 
   6   0   2       12.71       16.87     12.35 o 
   7   0   2      116.57      125.89     21.03 o 
   8   0   2      150.58      128.47     23.53 o 
   9   0   2        5.88       29.74     27.70 o 
  -9   1   2       25.06       15.15     16.40 o 
  -8   1   2     1024.63     1056.97     98.25 o 
  -7   1   2      283.47      271.53     90.67 o 
  -6   1   2     1631.94     1695.35     59.49 o 
  -5   1   2     3465.70     3580.17     92.10 o 
  -4   1   2      552.10      551.39     26.74 o 
  -3   1   2     7629.49     7676.72    157.29 o 
  -2   1   2      111.69       76.35      9.72 o 
  -1   1   2    23607.17    24797.10    499.03 o 
   0   1   2     5519.71     5796.21     87.48 o 
   1   1   2     7935.29     7891.87    118.58 o 
   2   1   2    32529.29    33435.98    796.61 o 
   3   1   2     1782.73     1658.21     35.25 o 
   4   1   2     3699.82     3551.18     66.47 o 
   5   1   2     3744.26     3710.79     72.13 o 
   6   1   2      189.85      250.79     25.04 o 
   7   1   2      687.91      612.44     58.47 o 
   8   1   2       43.80       62.86     28.15 o 
  -9   2   2      369.79      329.60     34.80 o 
  -8   2   2       10.47        2.23     13.90 o 
  -7   2   2        0.30        1.93     12.17 o 
  -6   2   2     1187.19     1249.93     50.03 o 
  -5   2   2       59.86       54.88     13.82 o 
  -4   2   2     3625.31     3709.42     89.82 o 
  -3   2   2     2929.81     3057.00     73.62 o 
  -2   2   2     3909.09     3854.67     75.48 o 
  -1   2   2      457.58      476.18     23.73 o 
   0   2   2    45363.02    44654.36    798.09 o 
   1   2   2    23740.40    23457.44    756.87 o 
   2   2   2     4943.39     5105.80     84.07 o 
   3   2   2     3735.19     4066.35     71.94 o 
   4   2   2      377.30      376.24     17.67 o 
   5   2   2     1496.03     1491.96     39.21 o 
   6   2   2       67.59       76.17     25.86 o 
   7   2   2      530.71      572.72     57.56 o 
   8   2   2        4.97      -17.32     20.70 o 
  -9   3   2       66.01       56.33     21.90 o 
  -8   3   2      528.79      545.21     39.97 o 
  -7   3   2      181.00      177.30     24.40 o 
  -6   3   2     2700.91     2599.52    149.68 o 
  -5   3   2       22.27       28.27     13.13 o 
  -4   3   2     7388.04     7167.30    216.91 o 
  -3   3   2     4063.64     4005.61     68.45 o 
  -2   3   2     2171.43     2251.49     49.96 o 
  -1   3   2    57396.02    55998.90   1574.11 o 
   0   3   2      931.85      946.37     28.75 o 
   1   3   2        2.36       15.34     12.16 o 
   2   3   2    15006.45    14388.45    219.30 o 
   3   3   2       69.97       54.39      8.18 o 
   4   3   2     1680.41     1707.43     51.80 o 
   5   3   2       59.30       65.53     15.01 o 
   6   3   2      549.81      509.66     64.83 o 
   7   3   2      158.04      193.52     40.07 o 
   8   3   2       25.32       48.02     28.59 o 
  -9   4   2       71.54       97.83     23.63 o 
  -8   4   2       67.63       50.84     18.32 o 
  -7   4   2      550.87      463.12     56.99 o 
  -6   4   2      104.46       91.69     18.91 o 
  -5   4   2       40.84       62.29     16.37 o 
  -4   4   2     2760.69     2834.55     77.17 o 
  -3   4   2    11996.77    11882.88    185.24 o 
  -2   4   2      709.26      689.23     20.78 o 
  -1   4   2      303.29      263.80     12.66 o 
   0   4   2     5407.83     5244.14     87.13 o 
   1   4   2       35.78       28.82      9.26 o 
   2   4   2     1193.45     1135.30     38.11 o 
   3   4   2       88.29       82.17     14.25 o 
   4   4   2     2377.74     2217.44     64.36 o 
   5   4   2      189.79      219.18     22.53 o 
   6   4   2        1.58        9.69     17.48 o 
   7   4   2     1230.55     1269.49     85.70 o 
  -9   5   2      401.85      330.91     77.36 o 
  -8   5   2        0.20        8.00     14.12 o 
  -7   5   2      345.90      344.67     32.21 o 
  -6   5   2     2729.65     2713.03     84.36 o 
  -5   5   2      374.27      369.81     28.58 o 
  -4   5   2     3957.05     3961.42    100.85 o 
  -3   5   2     5811.89     5900.11    101.44 o 
  -2   5   2      471.58      528.15     19.64 o 
  -1   5   2     5669.44     5636.90     96.19 o 
   0   5   2      892.54      828.11     25.72 o 
   1   5   2     4885.80     4679.66    104.36 o 
   2   5   2      655.78      671.68     31.37 o 
   3   5   2      430.79      405.06     26.63 o 
   4   5   2     2446.45     2392.05    165.55 o 
   5   5   2     1134.43     1164.30     48.23 o 
   6   5   2      260.39      250.14     46.29 o 
   7   5   2       72.29       55.47     30.19 o 
  -9   6   2        4.95      -11.92     20.98 o 
  -8   6   2      125.68      121.74     42.42 o 
  -7   6   2      623.69      585.70     40.77 o 
  -6   6   2      884.12      954.93     47.76 o 
  -5   6   2      387.64      397.73     31.28 o 
  -4   6   2      370.04      401.51     28.95 o 
  -3   6   2     2010.40     1990.25     46.17 o 
  -2   6   2      188.13      186.84     13.93 o 
  -1   6   2     3033.73     2960.86     59.67 o 
   0   6   2      520.83      508.51     28.05 o 
   1   6   2      497.23      474.39     28.25 o 
   2   6   2     5795.21     5607.91    127.38 o 
   3   6   2     1350.20     1289.83     49.07 o 
   4   6   2     1997.79     1966.59     64.97 o 
   5   6   2      875.05      825.93     42.57 o 
   6   6   2       28.75       10.98     17.64 o 
  -8   7   2       19.92        0.36     18.05 o 
  -7   7   2      270.42      232.19     40.49 o 
  -6   7   2      901.35      923.57     53.97 o 
  -5   7   2       38.74       72.66     19.93 o 
  -4   7   2     1608.85     1623.39     91.04 o 
  -3   7   2        0.09        0.34     12.65 o 
  -2   7   2     2664.55     2533.70     56.20 o 
  -1   7   2      670.05      612.51     31.82 o 
   0   7   2     2369.88     2200.93     64.96 o 
   1   7   2     6288.04     6300.34    214.95 o 
   2   7   2      290.27      264.40     26.22 o 
   3   7   2      394.00      360.13     35.56 o 
   4   7   2      943.87      965.06     46.24 o 
   5   7   2      132.37       84.34     20.98 o 
  -8   8   2      229.95      225.13     33.85 o 
  -7   8   2        0.17       -1.19     31.65 o 
  -6   8   2      520.35      516.27     65.30 o 
  -5   8   2       34.69       54.78     17.97 o 
  -4   8   2     1311.83     1296.37     54.18 o 
  -3   8   2      399.36      443.23     31.53 o 
  -2   8   2      445.66      421.89     28.44 o 
  -1   8   2     4325.52     4091.63    101.96 o 
   0   8   2      123.87       89.65     17.38 o 
   1   8   2        1.28        6.72     11.82 o 
   2   8   2     2564.80     2586.87     80.95 o 
   3   8   2       55.94       42.38     19.62 o 
   4   8   2      130.01      147.16     24.00 o 
   5   8   2       48.97       58.89     20.88 o 
  -7   9   2      115.36      105.33     26.99 o 
  -6   9   2        0.34       -1.63     16.75 o 
  -5   9   2       11.17        6.38     16.35 o 
  -4   9   2     1033.53     1066.26     74.78 o 
  -3   9   2     1269.97     1187.63     47.69 o 
  -2   9   2      889.68      955.71     43.42 o 
  -1   9   2      223.62      269.62     54.15 o 
   0   9   2      750.97      737.31     39.33 o 
   1   9   2      232.17      317.70     37.49 o 
   2   9   2       10.82       19.20     13.91 o 
   3   9   2        0.33        4.57     15.03 o 
   4   9   2       60.00       52.57     19.51 o 
  -7  10   2        5.54      -17.51     26.14 o 
  -6  10   2      625.23      573.14     45.26 o 
  -5  10   2      344.89      364.54     52.57 o 
  -4  10   2      612.21      750.65     66.75 o 
  -3  10   2      635.05      655.20     73.57 o 
  -2  10   2      126.71      119.98     21.08 o 
  -1  10   2     1739.28     1827.10     66.19 o 
   0  10   2       22.31       56.99     18.03 o 
   1  10   2      292.57      297.79     30.65 o 
   2  10   2       71.65       66.22     19.68 o 
   3  10   2       24.30       19.46     17.26 o 
  -5  11   2        9.85       44.13     32.61 o 
  -4  11   2      328.11      457.86     56.83 o 
  -3  11   2      300.48      295.71     34.85 o 
  -2  11   2       52.89       51.36     18.94 o 
  -1  11   2      167.25       84.14     20.95 o 
   0  11   2       11.79        2.30     14.58 o 
   1  11   2       17.82       22.46     16.45 o 
  -3  12   2        5.34       58.78     30.89 o 
  -2  12   2       68.18       24.66     17.53 o 
  -1  12   2       97.15       92.39     23.23 o 
   2 -13   3       41.54       21.84     24.01 o 
  -1 -12   3        9.56      -12.93     18.40 o 
   0 -12   3      487.87      454.66     49.39 o 
   1 -12   3       96.75      124.07     32.04 o 
   2 -12   3      161.67      188.49     34.78 o 
   3 -12   3      439.74      455.72     46.08 o 
   5 -12   3      337.53      312.53     51.80 o 
  -2 -11   3      715.20      772.90     62.61 o 
  -1 -11   3      130.56      141.91     32.29 o 
   0 -11   3      543.53      554.55     51.38 o 
   1 -11   3     1384.33     1467.48     78.33 o 
   2 -11   3      566.16      621.97     51.00 o 
   3 -11   3     1668.69     1469.28     74.34 o 
   4 -11   3      163.31      196.58     39.94 o 
   5 -11   3       17.17       38.53     28.02 o 
   6 -11   3      543.03      477.90     61.70 o 
  -4 -10   3        2.42       -7.01     40.63 o 
  -3 -10   3      557.60      539.74     37.77 o 
  -2 -10   3       32.33       50.82     17.56 o 
  -1 -10   3      194.32      210.75     24.86 o 
   0 -10   3     2030.40     2004.45     65.58 o 
   1 -10   3      263.76      331.21     34.28 o 
   2 -10   3       14.38       25.44     13.95 o 
   3 -10   3      360.54      350.84     53.76 o 
   4 -10   3      480.98      491.39     26.23 o 
   5 -10   3       60.93       62.29     28.44 o 
   6 -10   3      209.62      183.55     28.63 o 
   7 -10   3        3.76        3.88     24.39 o 
  -5  -9   3      505.62      557.22     44.17 o 
  -4  -9   3       51.31       63.02     19.10 o 
  -3  -9   3       39.49       31.65     16.59 o 
  -2  -9   3     3289.46     3526.36    118.82 o 
  -1  -9   3      120.60      132.00     27.96 o 
   0  -9   3      825.45      777.58     54.13 o 
   1  -9   3     1107.79     1148.23     36.79 o 
   2  -9   3      277.75      313.15     20.50 o 
   3  -9   3     1503.30     1476.29     43.17 o 
   4  -9   3        2.58        4.40     10.07 o 
   5  -9   3     1530.53     1552.94     61.83 o 
   6  -9   3      188.69      202.59     27.83 o 
   7  -9   3       26.57       15.27     17.64 o 
   8  -9   3      561.24      511.64     43.74 o 
  -5  -8   3      368.28      383.84     35.84 o 
  -4  -8   3     1442.26     1625.59     59.80 o 
  -3  -8   3     1857.85     1765.75     79.53 o 
  -2  -8   3       15.46        4.92     12.19 o 
  -1  -8   3      505.24      505.91     29.91 o 
   0  -8   3      411.60      359.26     20.72 o 
   1  -8   3      824.31      842.58     30.55 o 
   2  -8   3      656.54      714.34     32.29 o 
   3  -8   3     2059.69     2089.86    108.91 o 
   4  -8   3       88.09      102.39     15.81 o 
   5  -8   3       96.80      105.59     25.80 o 
   6  -8   3     1894.11     1963.48     71.71 o 
   7  -8   3       51.05       38.67     17.53 o 
   8  -8   3       37.06        2.51     16.37 o 
  -6  -7   3       64.46       46.37     27.77 o 
  -5  -7   3     1340.97     1390.35     54.92 o 
  -4  -7   3      309.76      281.86     36.10 o 
  -3  -7   3       48.09       54.97     25.16 o 
  -2  -7   3     3461.27     3436.14     86.54 o 
  -1  -7   3      291.13      274.43     17.67 o 
   0  -7   3     5720.41     5851.99    104.16 o 
   1  -7   3       31.16       40.61      9.56 o 
   2  -7   3     4051.68     3943.52     76.08 o 
   3  -7   3     3103.58     3060.96     63.28 o 
   4  -7   3      928.42      927.19     30.46 o 
   5  -7   3     3356.29     3427.52     95.84 o 
   6  -7   3      112.14      114.39     21.42 o 
   7  -7   3        0.05        9.27     15.33 o 
   8  -7   3      113.47      126.34     24.86 o 
  -7  -6   3       68.76       66.36     32.29 o 
  -6  -6   3        2.01       42.03     22.99 o 
  -5  -6   3      292.71      289.00     25.31 o 
  -4  -6   3      295.98      359.43     42.79 o 
  -3  -6   3       12.92       16.97     10.26 o 
  -2  -6   3     1577.56     1633.13     40.97 o 
  -1  -6   3     1413.93     1411.12     35.92 o 
   0  -6   3     2066.13     2026.14     44.68 o 
   1  -6   3     5771.38     5809.23     99.88 o 
   2  -6   3     3989.45     4051.65     74.82 o 
   3  -6   3    11811.00    11811.09    188.67 o 
   4  -6   3      359.21      391.52     22.53 o 
   5  -6   3       12.93       37.37     15.34 o 
   6  -6   3     1176.36     1206.01     51.46 o 
   7  -6   3       15.16       11.88     14.43 o 
   8  -6   3      535.42      589.45     42.21 o 
   9  -6   3       35.02        6.45     15.75 o 
  -7  -5   3      578.82      638.18     62.15 o 
  -6  -5   3       87.04      135.09     32.48 o 
  -5  -5   3      546.33      554.52     31.49 o 
  -4  -5   3      921.08      931.92     31.14 o 
  -3  -5   3     6543.04     6602.23    114.45 o 
  -2  -5   3      146.54      163.16     12.58 o 
  -1  -5   3      950.58     1089.61     28.73 o 
   0  -5   3    22066.33    21672.06    326.21 o 
   1  -5   3     1971.37     1947.94     40.64 o 
   2  -5   3      668.10      694.29     23.05 o 
   3  -5   3     9946.92     9973.07    159.43 o 
   4  -5   3       13.33        3.25     10.27 o 
   5  -5   3      850.61      790.70     37.81 o 
   6  -5   3      308.51      309.51     27.62 o 
   7  -5   3      424.22      414.00     62.78 o 
   8  -5   3        6.67       -8.40     12.98 o 
   9  -5   3       38.03       38.90     19.28 o 
  -8  -4   3        1.15       22.29     23.88 o 
  -7  -4   3       92.37       97.51     30.64 o 
  -6  -4   3        8.59       24.46     13.25 o 
  -5  -4   3     2532.92     2510.78     57.58 o 
  -4  -4   3       37.66       55.42     10.69 o 
  -3  -4   3       59.94       77.03     10.38 o 
  -2  -4   3    22802.30    22721.43    341.83 o 
  -1  -4   3     3405.45     3527.17     63.07 o 
   0  -4   3     5460.91     5661.88     92.75 o 
   1  -4   3    23085.43    23207.05    348.30 o 
   2  -4   3        0.64        7.19      5.26 o 
   3  -4   3     3747.18     3745.93     67.44 o 
   4  -4   3      215.10      236.88     16.77 o 
   5  -4   3     3519.26     3420.16    130.76 o 
   6  -4   3      659.82      675.06     36.38 o 
   7  -4   3      160.81      135.44     21.95 o 
   8  -4   3     1154.06     1140.68     53.98 o 
   9  -4   3        6.96       15.80     17.87 o 
  -8  -3   3      154.90      158.03     37.77 o 
  -7  -3   3        0.32       -3.82     16.02 o 
  -6  -3   3      969.15     1040.88     58.92 o 
  -5  -3   3     3726.90     3617.05     72.83 o 
  -4  -3   3     1645.77     1519.13     38.11 o 
  -3  -3   3    11665.33    11660.06    183.71 o 
  -2  -3   3     2567.25     2605.86     49.71 o 
  -1  -3   3     4881.26     4756.88     78.52 o 
   0  -3   3     9968.84    10431.72    158.83 o 
   1  -3   3     3750.76     3989.95     66.14 o 
   2  -3   3     1271.00     1324.29     28.55 o 
   3  -3   3      763.90      744.84     21.06 o 
   4  -3   3        3.61       25.04      6.68 o 
   5  -3   3      737.24      786.01     52.64 o 
   6  -3   3     1371.39     1350.71     51.43 o 
   7  -3   3      144.20      157.05     39.88 o 
   8  -3   3       40.03       11.91     15.94 o 
   9  -3   3       78.09       82.73     22.53 o 
  -8  -2   3      215.91      230.35     38.38 o 
  -7  -2   3      468.78      464.31     34.49 o 
  -6  -2   3      239.23      285.76     26.10 o 
  -5  -2   3     3933.52     4040.42     77.02 o 
  -4  -2   3     3579.54     3596.82     67.85 o 
  -3  -2   3      107.67      106.33      9.51 o 
  -2  -2   3    20124.30    20354.48    303.49 o 
  -1  -2   3     8886.01     9301.52    142.16 o 
   0  -2   3     8649.81     8876.87    165.48 o 
   1  -2   3        7.57       18.19      5.76 o 
   2  -2   3     4287.12     4275.76     70.60 o 
   3  -2   3    12780.10    12719.38    194.63 o 
   4  -2   3     1088.19     1049.86     38.12 o 
   5  -2   3     9339.44     9036.44    191.77 o 
   6  -2   3     1645.98     1672.84     58.04 o 
   7  -2   3       21.95       11.09     14.13 o 
   8  -2   3      866.81      920.45     49.22 o 
   9  -2   3        4.22        9.53     16.89 o 
  -8  -1   3     1016.14     1055.81     52.17 o 
  -7  -1   3        0.99       -1.99     11.85 o 
  -6  -1   3      215.73      244.94     24.75 o 
  -5  -1   3     4012.13     4040.66    137.73 o 
  -4  -1   3     3476.60     3665.09     72.52 o 
  -3  -1   3     1465.48     1524.22     32.07 o 
  -2  -1   3      810.48      824.46     19.82 o 
  -1  -1   3     1043.06     1126.09     24.90 o 
   0  -1   3      371.80      413.31     21.40 o 
   1  -1   3    12406.36    12958.36    193.21 o 
   2  -1   3    14644.71    14890.37    223.18 o 
   3  -1   3    11348.14    11312.71    175.01 o 
   4  -1   3      672.63      770.38     32.31 o 
   5  -1   3      650.31      615.11     19.06 o 
   6  -1   3     3195.53     3083.60     87.59 o 
   7  -1   3       21.83       25.69     13.02 o 
   8  -1   3      133.62      106.72     21.10 o 
   9  -1   3       78.58       79.23     34.27 o 
  -9   0   3        1.54        5.05     16.45 o 
  -8   0   3      307.16      322.84     31.85 o 
  -7   0   3     1681.61     1647.29     62.50 o 
  -6   0   3       35.59       26.07     13.57 o 
  -5   0   3     2838.66     2852.03     78.25 o 
  -4   0   3     3063.95     3035.73     55.32 o 
  -3   0   3     9161.67     9039.14    140.42 o 
  -2   0   3      232.35      231.96     10.78 o 
  -1   0   3        2.08        7.97      3.41 o 
   0   0   3    26623.25    27217.99    398.18 o 
   1   0   3      350.36      364.71     11.57 o 
   2   0   3     4006.77     4011.45     67.24 o 
   3   0   3    21973.51    21835.17    279.89 o 
   4   0   3      541.48      594.15     17.56 o 
   5   0   3     2840.11     2729.05     57.07 o 
   6   0   3       67.96       55.65     32.16 o 
   7   0   3      176.50      198.50     33.13 o 
   8   0   3       33.81       38.34     24.26 o 
  -9   1   3        0.02      -13.74     15.85 o 
  -8   1   3      314.62      323.32     51.39 o 
  -7   1   3      115.10      140.32     28.85 o 
  -6   1   3      114.49       84.77     17.81 o 
  -5   1   3     1022.25     1013.78     65.48 o 
  -4   1   3     3885.31     3989.91     95.25 o 
  -3   1   3      729.57      808.89     30.33 o 
  -2   1   3    19045.27    19416.87    287.48 o 
  -1   1   3    24484.87    24772.48    363.25 o 
   0   1   3       97.07       67.23      6.23 o 
   1   1   3    21724.46    22764.64    328.35 o 
   2   1   3     4063.10     4027.61     59.02 o 
   3   1   3     3352.03     3318.45     79.91 o 
   4   1   3      769.32      792.85     24.80 o 
   5   1   3      493.01      517.12     22.22 o 
   6   1   3       37.56       46.59     14.99 o 
   7   1   3       77.43       53.31     28.66 o 
   8   1   3      565.63      742.96     68.33 o 
  -9   2   3       71.51       37.98     18.45 o 
  -8   2   3      387.80      374.04     33.66 o 
  -7   2   3      171.82      179.97     23.70 o 
  -6   2   3     2529.99     2425.13    107.68 o 
  -5   2   3     3627.54     3573.44    127.59 o 
  -4   2   3     1073.64     1101.87     40.69 o 
  -3   2   3    27391.62    26171.79    836.38 o 
  -2   2   3     3911.41     3926.06     65.86 o 
  -1   2   3     1994.16     2100.67     33.38 o 
   0   2   3    39408.33    39745.64    566.55 o 
   1   2   3     2959.14     3051.39     66.80 o 
   2   2   3     1892.21     1898.12     37.41 o 
   3   2   3     1575.83     1644.06     52.16 o 
   4   2   3      889.05      823.65     25.98 o 
   5   2   3      689.57      765.17     33.38 o 
   6   2   3      830.37      785.89     36.96 o 
   7   2   3      765.53      862.70     66.89 o 
   8   2   3       10.36       17.26     24.58 o 
  -9   3   3       25.05        2.65     15.45 o 
  -8   3   3      108.55      105.01     23.73 o 
  -7   3   3      420.20      427.91     33.65 o 
  -6   3   3     1711.91     1680.56     60.29 o 
  -5   3   3     5943.72     5877.49    137.57 o 
  -4   3   3      607.88      659.23     36.75 o 
  -3   3   3      560.75      546.49     16.82 o 
  -2   3   3    15825.71    15819.29    254.62 o 
  -1   3   3     2918.26     3013.00    106.21 o 
   0   3   3     4542.51     4710.87    115.89 o 
   1   3   3     1646.04     1578.11     43.52 o 
   2   3   3     3812.61     3556.29     80.98 o 
   3   3   3     2659.28     2575.79     66.15 o 
   4   3   3      668.48      623.52     30.49 o 
   5   3   3     3717.36     3549.95     90.39 o 
   6   3   3      523.39      488.97     68.33 o 
   7   3   3       20.44       15.54     20.12 o 
  -9   4   3        3.28       11.46     16.45 o 
  -8   4   3     1098.31     1063.71     53.31 o 
  -7   4   3       56.88       90.66     27.67 o 
  -6   4   3      261.83      220.41     25.52 o 
  -5   4   3     5443.88     5317.34    129.22 o 
  -4   4   3      231.85      223.73     21.15 o 
  -3   4   3     3471.20     3445.03     63.92 o 
  -2   4   3     2168.18     2132.10     43.66 o 
  -1   4   3      591.23      558.97     23.78 o 
   0   4   3      249.54      274.75     17.55 o 
   1   4   3      438.52      396.31     21.87 o 
   2   4   3     4572.27     4267.28     96.93 o 
   3   4   3     4314.47     4165.69     98.18 o 
   4   4   3       63.00       65.38     21.69 o 
   5   4   3     1046.97     1045.79     43.61 o 
   6   4   3      286.08      305.58     27.88 o 
   7   4   3       12.94       -7.39     20.95 o 
  -9   5   3       19.59       11.76     16.76 o 
  -8   5   3      109.14      161.82     26.84 o 
  -7   5   3      298.83      399.71     35.01 o 
  -6   5   3        4.41       40.28     15.71 o 
  -5   5   3     1621.38     1693.97     60.07 o 
  -4   5   3      356.70      414.88     28.30 o 
  -3   5   3     2516.81     2503.93     52.38 o 
  -2   5   3      198.61      212.73     13.58 o 
  -1   5   3      498.84      461.73     18.16 o 
   0   5   3     8884.75     8234.70    205.93 o 
   1   5   3     1954.71     1834.65     54.33 o 
   2   5   3     1094.09      999.90     42.78 o 
   3   5   3     5436.61     5227.02    120.71 o 
   4   5   3      135.01      140.45     20.00 o 
   5   5   3      689.17      637.93     37.00 o 
   6   5   3      361.63      387.94     33.13 o 
   7   5   3       36.32       45.22     31.08 o 
  -8   6   3      508.44      493.18     61.28 o 
  -7   6   3        0.75       15.34     14.86 o 
  -6   6   3      891.28      839.06     49.34 o 
  -5   6   3       87.79      109.99     20.44 o 
  -4   6   3      382.98      351.37     82.99 o 
  -3   6   3     1126.56     1106.00     32.32 o 
  -2   6   3     2389.75     2324.60     51.62 o 
  -1   6   3     6640.63     6482.54    111.65 o 
   0   6   3        0.21       -0.55      9.92 o 
   1   6   3     3837.30     3603.61     90.87 o 
   2   6   3     3340.55     3355.43     87.76 o 
   3   6   3       77.68       56.45     15.55 o 
   4   6   3       79.78       46.83     15.71 o 
   5   6   3       16.64       12.09     14.16 o 
   6   6   3       44.77       27.16     16.18 o 
  -8   7   3      150.35      126.16     27.18 o 
  -7   7   3      354.25      392.61     36.90 o 
  -6   7   3      154.13      165.94     26.42 o 
  -5   7   3     1321.05     1300.57     73.14 o 
  -4   7   3      233.44      216.33     24.76 o 
  -3   7   3     6324.80     6396.93    115.42 o 
  -2   7   3      404.98      414.77     28.76 o 
  -1   7   3      675.20      717.40     35.28 o 
   0   7   3     8891.57     9192.57    191.73 o 
   1   7   3      119.34      153.07     24.43 o 
   2   7   3      228.86      235.88     37.49 o 
   3   7   3      615.98      605.90     44.92 o 
   4   7   3       90.49      135.91     41.94 o 
   5   7   3      217.36      241.30     29.06 o 
  -8   8   3      101.28      100.86     25.00 o 
  -7   8   3      106.03      103.75     24.84 o 
  -6   8   3      692.23      601.29     44.15 o 
  -5   8   3      738.49      770.07     45.42 o 
  -4   8   3       15.54       15.02     14.73 o 
  -3   8   3     1107.65     1167.77     45.93 o 
  -2   8   3     3062.55     2982.76     82.11 o 
  -1   8   3      252.62      271.98     28.26 o 
   0   8   3       49.56       61.89     16.69 o 
   1   8   3       54.64       77.36     17.99 o 
   2   8   3       57.23       62.87     31.72 o 
   3   8   3      217.76      200.23     33.86 o 
   4   8   3       82.12      101.39     22.01 o 
  -7   9   3       18.60       37.56     34.80 o 
  -6   9   3      159.30      188.10     33.38 o 
  -5   9   3     1304.02     1408.97     62.50 o 
  -4   9   3      414.56      336.81     47.42 o 
  -3   9   3     1479.80     1568.78     56.59 o 
  -2   9   3      333.43      386.69     30.28 o 
  -1   9   3      517.58      397.74     30.62 o 
   0   9   3      283.12      326.68     29.28 o 
   1   9   3        3.51        6.87     14.01 o 
   2   9   3     1215.69     1302.36     65.63 o 
   3   9   3      144.45      116.54     22.91 o 
   4   9   3       54.19       60.59     20.60 o 
  -6  10   3      225.51      174.93     44.78 o 
  -5  10   3      433.50      366.43     53.02 o 
  -4  10   3        3.61      -15.22     20.51 o 
  -3  10   3        1.18        2.85     13.45 o 
  -2  10   3       74.75       75.37     18.59 o 
  -1  10   3       81.21       58.87     19.78 o 
   0  10   3     1233.25     1109.66     66.18 o 
   1  10   3      136.55      178.71     26.17 o 
   2  10   3       92.23       50.34     18.39 o 
  -5  11   3       80.83      149.16     45.09 o 
  -4  11   3       23.27       69.80     34.20 o 
  -3  11   3      527.44      597.08     64.82 o 
  -2  11   3      165.63      134.61     24.37 o 
  -1  11   3      469.17      532.50     59.87 o 
   0  11   3        0.45      -10.25     15.34 o 
   1  11   3       95.56       86.91     25.25 o 
   2 -13   4      354.46      267.42     40.97 o 
   3 -13   4       48.22       36.56     25.67 o 
  -1 -12   4      838.63      953.87     68.80 o 
   0 -12   4      207.38      199.33     37.46 o 
   1 -12   4      637.70      655.78     57.05 o 
   2 -12   4      301.04      389.61     44.98 o 
   3 -12   4      100.04       50.89     24.33 o 
   5 -12   4        0.08        0.00     26.30 o 
  -3 -11   4      122.91      147.77     34.90 o 
  -2 -11   4      710.63      627.92     55.59 o 
  -1 -11   4      139.79      126.57     31.40 o 
   0 -11   4      147.10      205.17     34.46 o 
   1 -11   4      627.13      620.76     52.28 o 
   2 -11   4      921.26      974.71     61.87 o 
   3 -11   4      306.20      283.71     27.25 o 
   4 -11   4      173.63      236.71     43.44 o 
   5 -11   4       17.95        8.53     22.80 o 
   6 -11   4       49.83       17.64     28.15 o 
  -4 -10   4     1132.18     1202.01     76.87 o 
  -3 -10   4       57.60       51.21     25.79 o 
  -2 -10   4       32.30       22.10     19.42 o 
  -1 -10   4     2188.69     2140.78     96.60 o 
   0 -10   4        1.35      -10.95     15.86 o 
   1 -10   4      768.43      805.68     53.83 o 
   2 -10   4      445.06      372.48     32.38 o 
   3 -10   4      790.37      785.20     38.85 o 
   4 -10   4      782.07      853.90     40.44 o 
   5 -10   4       79.42       82.48     33.76 o 
   6 -10   4      796.49      932.72     80.54 o 
   7 -10   4        2.56       -7.83     26.36 o 
  -5  -9   4       49.05       19.07     17.12 o 
  -4  -9   4       19.50       31.84     27.70 o 
  -3  -9   4     1219.86     1240.50     63.28 o 
  -2  -9   4       59.75       34.81     14.52 o 
  -1  -9   4      215.97      263.64     40.49 o 
   0  -9   4      222.52      233.24     22.40 o 
   1  -9   4     1166.88     1210.49     37.98 o 
   2  -9   4      263.63      273.63     19.34 o 
   3  -9   4      140.22      161.71     16.79 o 
   4  -9   4     3163.50     3172.63     70.42 o 
   5  -9   4        5.60       27.17     16.52 o 
   6  -9   4      152.95      132.65     24.74 o 
   7  -9   4      956.76      844.93     78.13 o 
   8  -9   4       23.37       19.74     29.49 o 
  -5  -8   4        0.14        0.69     12.86 o 
  -4  -8   4      583.81      615.64     52.59 o 
  -3  -8   4      103.11       91.90     17.92 o 
  -2  -8   4      327.27      377.04     26.97 o 
  -1  -8   4      110.56       98.70     17.80 o 
   0  -8   4      636.13      609.45     25.53 o 
   1  -8   4     6548.75     6626.69    117.68 o 
   2  -8   4     1515.90     1517.91     40.61 o 
   3  -8   4     1542.91     1506.38     41.61 o 
   4  -8   4     1164.85     1241.04     37.53 o 
   5  -8   4      585.46      628.21     38.90 o 
   6  -8   4      637.41      647.17     42.78 o 
   7  -8   4        0.92       -5.01     13.81 o 
   8  -8   4        2.56       15.78     17.30 o 
  -6  -7   4      131.62      161.02     37.58 o 
  -5  -7   4       95.35      157.15     21.80 o 
  -4  -7   4       64.10       61.58     15.46 o 
  -3  -7   4       64.35       49.83     14.08 o 
  -2  -7   4     1227.36     1188.11     35.80 o 
  -1  -7   4     5654.97     5945.55    106.59 o 
   0  -7   4     2877.37     3072.43     69.75 o 
   1  -7   4     4412.50     4349.88     81.17 o 
   2  -7   4     4497.55     4567.99     85.10 o 
   3  -7   4       28.50       34.27     13.98 o 
   4  -7   4     4261.55     4211.28     82.03 o 
   5  -7   4      375.15      336.43     45.51 o 
   6  -7   4      590.02      583.19     37.47 o 
   7  -7   4       76.84       57.19     31.78 o 
   8  -7   4       34.41       37.31     19.07 o 
  -7  -6   4      129.23      157.01     38.47 o 
  -6  -6   4      130.72      162.55     35.73 o 
  -5  -6   4      733.85      798.16     38.90 o 
  -4  -6   4       43.98       75.01     13.45 o 
  -3  -6   4       29.49       47.55     11.40 o 
  -2  -6   4    11309.53    11427.18    184.86 o 
  -1  -6   4       47.74       90.26     11.00 o 
   0  -6   4      223.44      217.83     30.55 o 
   1  -6   4    11568.46    11619.74    183.94 o 
   2  -6   4     2002.83     1906.57     50.44 o 
   3  -6   4      347.45      357.11     17.92 o 
   4  -6   4        8.01       17.78      8.73 o 
   5  -6   4        1.59      -17.28     11.52 o 
   6  -6   4      136.33      149.92     33.54 o 
   7  -6   4      573.03      615.89     43.13 o 
   8  -6   4       67.14       44.25     18.38 o 
   9  -6   4       32.97       23.47     17.40 o 
  -7  -5   4      197.70      278.06     44.40 o 
  -6  -5   4       75.49       79.17     26.24 o 
  -5  -5   4        2.81        4.12     14.91 o 
  -4  -5   4     8339.27     8280.53    142.45 o 
  -3  -5   4      533.43      491.46     22.04 o 
  -2  -5   4        0.58       -0.57      6.21 o 
  -1  -5   4    18660.48    18419.92    280.67 o 
   0  -5   4     1302.41     1465.64     33.48 o 
   1  -5   4     2544.86     2570.26     49.84 o 
   2  -5   4     8013.18     7955.66    129.36 o 
   3  -5   4      638.27      561.47     23.95 o 
   4  -5   4     2393.26     2399.84     51.21 o 
   5  -5   4       13.32       12.09     12.65 o 
   6  -5   4     2005.13     1975.38     66.07 o 
   7  -5   4      212.87      222.30     26.31 o 
   8  -5   4       28.52       24.65     16.70 o 
   9  -5   4      302.58      303.01     34.08 o 
  -8  -4   4       53.70       79.29     31.27 o 
  -7  -4   4      503.27      510.46     52.33 o 
  -6  -4   4      805.83      900.49     95.16 o 
  -5  -4   4     1675.95     1753.71     45.88 o 
  -4  -4   4     2659.23     2640.99     72.59 o 
  -3  -4   4     3276.93     3105.08     72.04 o 
  -2  -4   4     4474.60     4556.17     80.39 o 
  -1  -4   4      139.06      155.68     10.14 o 
   0  -4   4     1417.84     1487.77     31.35 o 
   1  -4   4        2.32       13.19      5.61 o 
   2  -4   4       57.97       63.77      7.56 o 
   3  -4   4     1924.63     2040.00     49.26 o 
   4  -4   4     3295.10     3185.51     61.52 o 
   5  -4   4        1.01        1.19      6.83 o 
   6  -4   4      265.91      332.96     35.24 o 
   7  -4   4     1442.11     1430.64     57.33 o 
   8  -4   4       51.48       42.13     17.37 o 
   9  -4   4      117.29      103.27     56.08 o 
  -8  -3   4       53.39       69.55     31.27 o 
  -7  -3   4      982.74     1132.60     93.29 o 
  -6  -3   4     2359.80     2371.11     74.56 o 
  -5  -3   4      223.90      265.86     17.58 o 
  -4  -3   4     7801.66     7686.83    129.48 o 
  -3  -3   4     3692.42     3480.65     66.01 o 
  -2  -3   4     1895.77     1847.08     38.50 o 
  -1  -3   4     4883.74     5237.90     85.76 o 
   0  -3   4     6245.45     6207.17    122.83 o 
   1  -3   4    12499.48    12090.19    225.72 o 
   2  -3   4      309.20      294.32     14.47 o 
   3  -3   4    18375.79    18409.41    278.50 o 
   4  -3   4     6823.71     6839.48    114.41 o 
   5  -3   4      330.78      356.92     17.70 o 
   6  -3   4     3843.04     3939.77    104.01 o 
   7  -3   4      190.26      235.14     26.51 o 
   8  -3   4       56.68       75.66     20.74 o 
   9  -3   4      119.48      122.62     25.96 o 
  -8  -2   4       55.66       54.53     20.99 o 
  -7  -2   4      815.00      823.60     84.09 o 
  -6  -2   4      185.39      240.18     24.20 o 
  -5  -2   4       29.49       24.92     12.96 o 
  -4  -2   4        1.18        8.76      8.64 o 
  -3  -2   4      324.90      373.36     24.68 o 
  -2  -2   4     3649.51     3553.18     62.22 o 
  -1  -2   4     9876.91    10307.62    156.91 o 
   0  -2   4    22424.72    22723.58    430.39 o 
   1  -2   4    45706.40    44054.31   3073.40 o 
   2  -2   4     2679.41     2689.85     82.63 o 
   3  -2   4     1758.25     1770.09     41.23 o 
   4  -2   4     9587.73     9639.12    155.21 o 
   5  -2   4      302.58      307.48     19.56 o 
   6  -2   4      579.19      573.17     34.32 o 
   7  -2   4      939.88     1003.81     46.61 o 
   8  -2   4       10.46        0.31     14.30 o 
   9  -2   4      265.37      292.15     34.66 o 
  -8  -1   4       18.82       10.81     15.31 o 
  -7  -1   4      696.90      692.68     41.73 o 
  -6  -1   4      813.46      892.25     45.96 o 
  -5  -1   4     3019.98     2903.12    113.45 o 
  -4  -1   4     1286.21     1326.61     60.52 o 
  -3  -1   4      425.80      467.07     19.21 o 
  -2  -1   4    37147.91    36291.06   1143.10 o 
  -1  -1   4        1.16        9.24      4.33 o 
   0  -1   4       31.79       52.30      7.28 o 
   1  -1   4    86005.68    84779.44   2864.83 o 
   2  -1   4     1536.82     1670.01     33.80 o 
   3  -1   4      782.98      723.60     21.09 o 
   4  -1   4     2743.08     2690.31     55.84 o 
   5  -1   4       48.99       50.18      8.23 o 
   6  -1   4      131.86      126.33     20.73 o 
   7  -1   4       70.83       57.64     25.16 o 
   8  -1   4      151.14      170.04     26.08 o 
  -9   0   4        3.40        0.61     14.36 o 
  -8   0   4       10.15       14.20     16.01 o 
  -7   0   4       53.20       54.58     17.11 o 
  -6   0   4       40.68       34.56     13.37 o 
  -5   0   4      243.79      242.49     31.22 o 
  -4   0   4    10867.18    10567.16    165.38 o 
  -3   0   4      234.40      186.62     30.12 o 
  -2   0   4       14.53        4.45      7.47 o 
  -1   0   4    59873.25    58611.09   1993.28 o 
   0   0   4      839.71      794.66     23.62 o 
   1   0   4      503.78      491.16     14.57 o 
   2   0   4     6150.41     6283.32    101.36 o 
   3   0   4     1671.97     1629.18     35.99 o 
   4   0   4     1223.09     1223.84     38.54 o 
   5   0   4      242.34      238.29     17.25 o 
   6   0   4     2063.72     2203.83     70.94 o 
   7   0   4        0.21       28.85     21.14 o 
   8   0   4       82.17      111.52     32.93 o 
  -9   1   4      113.10      132.36     44.36 o 
  -8   1   4      212.45      168.29     25.83 o 
  -7   1   4     1928.43     1805.24     66.13 o 
  -6   1   4      495.71      476.44     31.78 o 
  -5   1   4     3802.88     3568.52     93.02 o 
  -4   1   4     3802.15     3699.69     90.85 o 
  -3   1   4     1879.05     1771.82     34.84 o 
  -2   1   4    24644.87    24442.90    360.47 o 
  -1   1   4     1946.09     2077.83     38.56 o 
   0   1   4     3170.93     3186.26     54.53 o 
   1   1   4     1591.27     1561.44     31.35 o 
   2   1   4      661.68      635.58     16.24 o 
   3   1   4     2719.41     2661.69     45.16 o 
   4   1   4     1736.91     1755.52     40.91 o 
   5   1   4      922.65      903.01     29.90 o 
   6   1   4      136.40      162.25     18.90 o 
   7   1   4      459.28      553.46     55.70 o 
   8   1   4      131.66      137.65     37.52 o 
  -9   2   4      179.15      136.06     27.33 o 
  -8   2   4       57.34       49.10     18.26 o 
  -7   2   4      650.72      653.31    128.35 o 
  -6   2   4     1538.36     1466.53    112.17 o 
  -5   2   4      459.78      431.38     28.37 o 
  -4   2   4    10159.44    10160.59    211.12 o 
  -3   2   4     3512.37     3556.92     62.28 o 
  -2   2   4      252.57      270.68      9.90 o 
  -1   2   4     1107.96     1076.08     21.47 o 
   0   2   4     7955.94     8109.65    109.50 o 
   1   2   4     8725.71     8907.41    138.88 o 
   2   2   4      380.57      358.34     14.78 o 
   3   2   4     9794.48     9525.11    152.82 o 
   4   2   4     2424.39     2336.45     63.43 o 
   5   2   4      232.03      207.60     20.61 o 
   6   2   4     2444.53     2396.17     70.83 o 
   7   2   4      169.04      157.98     39.05 o 
   8   2   4        4.42        2.23     22.99 o 
  -9   3   4       14.20       12.88     17.72 o 
  -8   3   4        7.87       15.53     15.01 o 
  -7   3   4     1325.34     1299.00     71.95 o 
  -6   3   4      286.41      269.93     26.74 o 
  -5   3   4     1091.36     1099.32     45.84 o 
  -4   3   4     3311.49     3304.03    113.05 o 
  -3   3   4        3.09       -0.80      4.89 o 
  -2   3   4     2591.00     2668.13     50.73 o 
  -1   3   4      317.97      391.63     14.80 o 
   0   3   4     8466.66     8417.39    132.66 o 
   1   3   4     4850.64     4853.11    103.34 o 
   2   3   4      228.64      213.75     35.37 o 
   3   3   4     4007.43     3903.16    154.79 o 
   4   3   4     3084.97     3008.37     78.37 o 
   5   3   4       37.82       45.84     15.57 o 
   6   3   4      190.55      202.43     22.99 o 
   7   3   4      133.03      159.43     37.58 o 
  -9   4   4      333.93      361.01     37.55 o 
  -8   4   4        0.18       12.41     14.86 o 
  -7   4   4      507.63      540.49     55.36 o 
  -6   4   4     2127.02     2280.62     75.48 o 
  -5   4   4       45.64       29.86     14.34 o 
  -4   4   4     2521.54     2579.50    146.31 o 
  -3   4   4      396.60      437.87     17.57 o 
  -2   4   4    13712.32    13460.72    209.00 o 
  -1   4   4     1416.57     1553.93     35.07 o 
   0   4   4        8.65       17.24     14.20 o 
   1   4   4    24188.10    23338.73    427.16 o 
   2   4   4      655.22      665.83     30.04 o 
   3   4   4     1636.37     1612.83     52.18 o 
   4   4   4     2866.50     2733.39     75.86 o 
   5   4   4       12.09        5.10     11.69 o 
   6   4   4      189.08      195.78     24.83 o 
   7   4   4        5.98        4.97     22.61 o 
  -9   5   4        0.04       12.93     17.27 o 
  -8   5   4        0.06       -2.31     14.56 o 
  -7   5   4       84.92       70.38     24.39 o 
  -6   5   4       72.22       34.73     27.64 o 
  -5   5   4      226.60      214.90     41.67 o 
  -4   5   4     2120.00     2177.63    126.77 o 
  -3   5   4     1193.90     1212.48     33.44 o 
  -2   5   4      151.91      171.42     13.03 o 
  -1   5   4    15311.88    15107.57    234.53 o 
   0   5   4     5059.50     4946.03    110.25 o 
   1   5   4     1241.22     1257.89     43.95 o 
   2   5   4     3440.35     3438.33     87.23 o 
   3   5   4      182.85      154.70     30.39 o 
   4   5   4      141.96      136.29     43.28 o 
   5   5   4        6.13       18.90     14.06 o 
   6   5   4      457.18      459.36     35.19 o 
  -8   6   4        0.58      -15.61     15.45 o 
  -7   6   4      667.58      670.13     44.92 o 
  -6   6   4      129.60      131.16     23.15 o 
  -5   6   4     2138.47     2203.66     74.21 o 
  -4   6   4     2499.05     2384.59     74.60 o 
  -3   6   4     1558.23     1614.29     41.66 o 
  -2   6   4     8750.58     8745.35    146.51 o 
  -1   6   4      304.09      312.66     23.43 o 
   0   6   4      111.92      131.72     18.10 o 
   1   6   4     3798.77     3742.08     94.80 o 
   2   6   4      127.00      152.60     20.21 o 
   3   6   4      717.02      697.22     53.63 o 
   4   6   4       85.24       51.19     16.69 o 
   5   6   4      345.28      412.76     33.96 o 
   6   6   4      107.02      122.37     24.20 o 
  -8   7   4      225.80      233.70     43.57 o 
  -7   7   4       48.82       36.93     19.85 o 
  -6   7   4      266.12      262.05     29.90 o 
  -5   7   4      996.88     1068.31     73.18 o 
  -4   7   4     1815.78     1908.98     66.32 o 
  -3   7   4       28.10       25.65     10.92 o 
  -2   7   4      111.83      131.48     18.50 o 
  -1   7   4     1642.28     1738.88     56.94 o 
   0   7   4      129.97      165.11     21.20 o 
   1   7   4      352.99      316.71     31.83 o 
   2   7   4      297.80      320.82     27.66 o 
   3   7   4      654.01      681.85     57.06 o 
   4   7   4      513.70      451.70     35.15 o 
   5   7   4      113.01      133.82     33.98 o 
  -7   8   4     1115.45     1079.85     57.40 o 
  -6   8   4       86.22       88.47     22.22 o 
  -5   8   4      722.78      756.31     44.57 o 
  -4   8   4      842.52      945.84     47.07 o 
  -3   8   4       44.77       75.61     26.40 o 
  -2   8   4      948.41     1028.98     44.67 o 
  -1   8   4        6.04       26.28     14.59 o 
   0   8   4     2002.03     2060.79    206.76 o 
   1   8   4       63.19       77.93     17.99 o 
   2   8   4        4.13       18.79     14.46 o 
   3   8   4     1157.93     1118.45     52.73 o 
   4   8   4      336.21      306.03     32.26 o 
  -7   9   4      122.19      124.31     28.08 o 
  -6   9   4      152.48      175.32     29.71 o 
  -5   9   4       18.66       24.39     28.15 o 
  -4   9   4      680.89      784.88     68.22 o 
  -3   9   4        4.86       12.69     29.36 o 
  -2   9   4     1018.46      933.81     44.64 o 
  -1   9   4       23.77       37.65     16.63 o 
   0   9   4        0.26        3.98     13.42 o 
   1   9   4     2185.35     2072.56     73.09 o 
   2   9   4      256.34      302.88     31.02 o 
   3   9   4      190.74      212.57     29.13 o 
  -6  10   4        2.93       11.21     29.68 o 
  -5  10   4      114.13      142.61     41.21 o 
  -4  10   4       83.69      133.37     38.66 o 
  -3  10   4      272.99      356.98     52.69 o 
  -2  10   4      307.92      292.73     29.50 o 
  -1  10   4      532.40      493.24     36.68 o 
   0  10   4      826.69      938.96     81.43 o 
   1  10   4        9.12        2.86     21.75 o 
   2  10   4      110.45       99.78     22.03 o 
  -4  11   4      159.40      151.35     40.00 o 
  -3  11   4      178.35      151.80     42.68 o 
  -2  11   4      897.73     1012.36     64.32 o 
  -1  11   4       41.22       52.04     20.52 o 
   0  11   4        5.13       22.51     17.28 o 
   2 -13   5      442.52      332.65     45.12 o 
   3 -13   5        4.25        2.04     18.21 o 
  -1 -12   5      188.63      135.43     33.89 o 
   0 -12   5      235.97      222.08     38.48 o 
   1 -12   5       17.30        1.72     18.02 o 
   2 -12   5       10.61        0.70     18.66 o 
   3 -12   5      270.47      347.03     40.97 o 
   4 -12   5       15.60        5.29     24.20 o 
   5 -12   5      416.63      352.58     55.63 o 
  -3 -11   5      684.37      723.24     61.65 o 
  -2 -11   5       36.21       16.75     22.42 o 
  -1 -11   5      105.45      106.50     28.34 o 
   0 -11   5      298.40      275.38     39.18 o 
   1 -11   5       99.61      118.85     29.17 o 
   2 -11   5      197.70      233.09     34.53 o 
   3 -11   5       42.65       53.32     15.88 o 
   4 -11   5     1013.44     1017.31     46.74 o 
   5 -11   5       78.30      143.37     39.36 o 
   6 -11   5       88.56      101.33     39.93 o 
  -4 -10   5        3.47        5.29     19.49 o 
  -3 -10   5       70.91       80.82     26.37 o 
  -2 -10   5      158.02      132.24     29.37 o 
  -1 -10   5      253.98      213.05     34.91 o 
   0 -10   5      577.84      561.65     48.58 o 
   1 -10   5        5.27       -6.47     17.89 o 
   2 -10   5     2590.79     2481.39     75.03 o 
   3 -10   5      396.83      409.44     29.74 o 
   4 -10   5        9.42       20.57     13.25 o 
   5 -10   5     1617.60     1712.56    102.44 o 
   6 -10   5        0.56       53.30     29.80 o 
   7 -10   5      176.48      147.91     43.95 o 
  -5  -9   5      165.07      183.71     36.69 o 
  -4  -9   5      155.70      104.27     28.73 o 
  -3  -9   5      167.60      181.29     33.19 o 
  -2  -9   5        4.85       -1.34     16.62 o 
  -1  -9   5     1819.12     1731.47     81.74 o 
   0  -9   5     1093.19     1177.03     47.41 o 
   1  -9   5      458.08      432.51     32.19 o 
   2  -9   5     2555.08     2483.66     72.65 o 
   3  -9   5      984.99      976.86     41.41 o 
   4  -9   5      375.25      355.24     27.27 o 
   5  -9   5        8.94      -22.42     17.58 o 
   6  -9   5       48.13       22.80     26.05 o 
   7  -9   5       26.15       48.02     31.59 o 
   8  -9   5      176.37      187.98     47.52 o 
  -5  -8   5       90.60       90.08     26.50 o 
  -4  -8   5      306.34      338.80     28.61 o 
  -3  -8   5     2351.53     2567.05     74.20 o 
  -2  -8   5      333.61      369.98     26.05 o 
  -1  -8   5     2350.46     2357.19     55.74 o 
   0  -8   5     8206.80     8511.69    145.59 o 
   1  -8   5      661.77      699.67     26.77 o 
   2  -8   5     3589.74     3435.88     70.12 o 
   3  -8   5     2199.92     2273.75     54.15 o 
   4  -8   5       21.34       15.92     11.47 o 
   5  -8   5     1503.66     1492.01     58.32 o 
   6  -8   5      125.47      136.39     23.20 o 
   7  -8   5      407.14      451.91     44.16 o 
   8  -8   5      160.17      167.65     42.55 o 
  -6  -7   5      163.06      146.12     37.01 o 
  -5  -7   5      115.25      112.86     19.68 o 
  -4  -7   5      731.08      819.69     66.74 o 
  -3  -7   5        0.50       -1.86      8.99 o 
  -2  -7   5     2350.95     2307.32     54.00 o 
  -1  -7   5     5840.71     5909.90    106.10 o 
   0  -7   5      477.01      467.69     29.70 o 
   1  -7   5      473.96      483.87     20.75 o 
   2  -7   5      653.33      651.75     24.02 o 
   3  -7   5      300.93      299.11     17.63 o 
   4  -7   5       16.27       38.26     10.84 o 
   5  -7   5     1281.18     1345.10    132.18 o 
   6  -7   5        0.79       -4.15     13.07 o 
   7  -7   5      124.97      122.87     22.89 o 
   8  -7   5      127.29      134.97     24.73 o 
  -7  -6   5        1.18        7.83     25.35 o 
  -6  -6   5     1113.45     1201.06     76.18 o 
  -5  -6   5      276.89      299.19     41.32 o 
  -4  -6   5      558.17      548.09     25.76 o 
  -3  -6   5    10376.39    10329.82    172.00 o 
  -2  -6   5      214.66      206.00     15.49 o 
  -1  -6   5      214.57      199.05     13.93 o 
   0  -6   5     5767.05     5765.57     99.49 o 
   1  -6   5     1499.11     1404.80     33.95 o 
   2  -6   5     3995.57     3809.66     82.99 o 
   3  -6   5       68.62       78.10     10.60 o 
   4  -6   5     5871.68     5846.67    104.66 o 
   5  -6   5      653.01      722.56     44.64 o 
   6  -6   5       23.62       63.56     16.85 o 
   7  -6   5     1815.56     1859.34     68.31 o 
   8  -6   5       37.10       20.36     33.02 o 
  -7  -5   5       34.05       14.27     20.89 o 
  -6  -5   5      894.37      902.71     64.93 o 
  -5  -5   5     2127.61     2229.50     54.85 o 
  -4  -5   5     1308.04     1329.70     65.74 o 
  -3  -5   5      528.70      503.56     21.95 o 
  -2  -5   5     1222.50     1218.42     32.58 o 
  -1  -5   5       19.83       45.87      8.11 o 
   0  -5   5      205.40      213.46     11.61 o 
   1  -5   5      519.74      539.26     18.18 o 
   2  -5   5    12837.28    12661.64    197.71 o 
   3  -5   5     1914.07     1988.75     43.71 o 
   4  -5   5      358.98      364.78     17.99 o 
   5  -5   5     6641.63     6714.32    117.68 o 
   6  -5   5       93.86       95.70     33.98 o 
   7  -5   5       92.83       48.98     23.66 o 
   8  -5   5      367.45      325.42     68.53 o 
   9  -5   5       14.63       -2.35     14.76 o 
  -8  -4   5      497.96      587.60     61.25 o 
  -7  -4   5        1.62       39.69     16.24 o 
  -6  -4   5      865.22      970.62     47.07 o 
  -5  -4   5     2523.14     2523.44     57.73 o 
  -4  -4   5      381.61      378.34     19.83 o 
  -3  -4   5     2556.27     2644.63     55.00 o 
  -2  -4   5     2182.01     2114.13     77.20 o 
  -1  -4   5    19496.13    19998.19    300.91 o 
   0  -4   5     1592.01     1598.45     32.46 o 
   1  -4   5     4189.27     4237.75     92.07 o 
   2  -4   5    16222.13    16093.85    418.85 o 
   3  -4   5     3919.52     4117.95     78.23 o 
   4  -4   5     6309.10     6304.28    108.08 o 
   5  -4   5      945.00      993.12     30.31 o 
   6  -4   5      198.33      208.75     62.40 o 
   7  -4   5      474.92      438.33     32.95 o 
   8  -4   5       15.21       24.56     32.83 o 
   9  -4   5       63.21       36.46     18.44 o 
  -8  -3   5       16.17       22.75     18.66 o 
  -7  -3   5      126.44      170.03     42.49 o 
  -6  -3   5       33.11       46.40     14.81 o 
  -5  -3   5      120.74      114.65     12.97 o 
  -4  -3   5      318.20      324.08     17.41 o 
  -3  -3   5     6125.38     6204.35    105.22 o 
  -2  -3   5     1966.06     1962.94     40.72 o 
  -1  -3   5     8552.37     8701.01    136.46 o 
   0  -3   5    37342.52    34676.54   1499.50 o 
   1  -3   5     1338.64     1326.42     37.80 o 
   2  -3   5     9140.43     9061.43    200.72 o 
   3  -3   5     4161.84     4020.64     71.75 o 
   4  -3   5       34.72       44.45      8.57 o 
   5  -3   5     1838.12     1867.60     54.26 o 
   6  -3   5      240.16      266.50     40.90 o 
   7  -3   5      997.72     1022.00     48.43 o 
   8  -3   5      104.82       99.22     22.24 o 
   9  -3   5       56.07       65.85     21.40 o 
  -8  -2   5      231.10      267.56     30.70 o 
  -7  -2   5      195.62      229.45     27.07 o 
  -6  -2   5      566.66      588.51     35.83 o 
  -5  -2   5       16.19       37.12     14.39 o 
  -4  -2   5     8506.19     8509.04    139.59 o 
  -3  -2   5      839.76      930.90     33.07 o 
  -2  -2   5     2951.98     3056.81     55.43 o 
  -1  -2   5    28647.07    27564.48    426.06 o 
   0  -2   5     1756.32     1752.48     43.81 o 
   1  -2   5     1777.07     1867.97     35.34 o 
   2  -2   5     9424.19     9725.28    151.81 o 
   3  -2   5       12.78        5.11      5.73 o 
   4  -2   5      762.21      810.47     25.04 o 
   5  -2   5      227.78      246.85     16.11 o 
   6  -2   5     1134.21     1003.60     65.81 o 
   7  -2   5       20.23       34.16     22.07 o 
   8  -2   5      136.93      141.15     24.48 o 
  -8  -1   5       81.27      117.40     23.12 o 
  -7  -1   5       44.68        9.60     13.83 o 
  -6  -1   5     2286.61     2373.73     93.58 o 
  -5  -1   5      412.93      404.03     27.43 o 
  -4  -1   5      308.80      315.02     15.08 o 
  -3  -1   5    27495.23    26465.96    565.61 o 
  -2  -1   5      483.45      503.31     16.30 o 
  -1  -1   5     1120.79     1087.39     36.67 o 
   0  -1   5    29868.37    29722.63    947.91 o 
   1  -1   5      250.55      285.42     11.87 o 
   2  -1   5     7564.79     7732.68    122.99 o 
   3  -1   5     2440.60     2549.25     50.27 o 
   4  -1   5     7132.47     7055.10    118.81 o 
   5  -1   5     1565.88     1563.34     37.46 o 
   6  -1   5      263.85      271.24     25.39 o 
   7  -1   5     1609.22     1733.24     65.73 o 
   8  -1   5       20.82       -5.80     19.30 o 
  -9   0   5      170.61      164.59     28.74 o 
  -8   0   5        2.17        0.41     12.60 o 
  -7   0   5      367.03      388.20     32.60 o 
  -6   0   5     2835.96     2826.72     98.69 o 
  -5   0   5     1026.64     1007.77     54.42 o 
  -4   0   5      980.66      936.03     32.33 o 
  -3   0   5     2872.97     2954.17     54.08 o 
  -2   0   5     1934.69     1937.89     47.75 o 
  -1   0   5     1809.20     1812.14     35.50 o 
   0   0   5     2214.47     2243.73     41.40 o 
   1   0   5     1066.45     1224.39     38.61 o 
   2   0   5     2903.69     3031.07     55.56 o 
   3   0   5       72.67       73.92      9.01 o 
   4   0   5      904.23      893.00     23.53 o 
   5   0   5     5140.68     5061.09     80.67 o 
   6   0   5       25.05       31.23     18.51 o 
   7   0   5       34.05       37.19     25.35 o 
   8   0   5      233.38      307.83     48.99 o 
  -9   1   5       53.87       68.78     38.53 o 
  -8   1   5      706.49      776.61     45.92 o 
  -7   1   5        5.17        0.28     12.24 o 
  -6   1   5     1648.15     1624.82     59.03 o 
  -5   1   5     3286.34     3341.00     89.28 o 
  -4   1   5       66.59       61.58      6.34 o 
  -3   1   5     5209.48     5081.45     85.28 o 
  -2   1   5     4416.77     4393.46     74.40 o 
  -1   1   5      976.58      959.76     23.31 o 
   0   1   5       25.64       18.46      5.68 o 
   1   1   5     9480.60     9570.24    148.91 o 
   2   1   5    19420.00    20026.46    259.18 o 
   3   1   5     3885.28     3927.88     62.21 o 
   4   1   5     5423.10     5434.73     83.73 o 
   5   1   5     1666.49     1747.99     54.61 o 
   6   1   5      454.93      459.51     44.23 o 
   7   1   5      862.08      901.62     69.84 o 
   8   1   5        4.42       -3.25     21.72 o 
  -9   2   5      327.82      324.41     80.12 o 
  -8   2   5        0.08        2.95     16.97 o 
  -7   2   5        0.50       14.48     17.07 o 
  -6   2   5      830.69      874.74     51.74 o 
  -5   2   5      244.51      286.78     24.93 o 
  -4   2   5      659.80      632.46     31.59 o 
  -3   2   5        1.19        2.08      3.97 o 
  -2   2   5     1679.51     1698.47     30.39 o 
  -1   2   5     2352.07     2273.66     37.91 o 
   0   2   5     5025.40     5147.12     74.13 o 
   1   2   5     8854.78     8657.87    118.35 o 
   2   2   5     3685.65     3562.07     68.71 o 
   3   2   5     4229.80     4233.92     76.61 o 
   4   2   5     1070.54     1055.95     47.98 o 
   5   2   5     1475.67     1398.91    102.14 o 
   6   2   5       16.51       12.32     12.22 o 
   7   2   5       60.25       34.14     26.56 o 
   8   2   5       14.49       21.08     28.59 o 
  -9   3   5      126.43      145.99     27.01 o 
  -8   3   5      455.53      536.05     41.05 o 
  -7   3   5       59.12       26.72     16.54 o 
  -6   3   5     1417.71     1431.31     56.60 o 
  -5   3   5      141.51      158.78     21.23 o 
  -4   3   5     6472.23     6454.83    182.49 o 
  -3   3   5      461.88      478.77     17.74 o 
  -2   3   5      248.95      304.42     15.58 o 
  -1   3   5    45745.05    45889.06    673.16 o 
   0   3   5        1.64        1.42      5.03 o 
   1   3   5       34.79       35.85      9.78 o 
   2   3   5    10372.22    10174.25    200.68 o 
   3   3   5        4.04       -1.42      9.64 o 
   4   3   5      672.50      627.68     31.95 o 
   5   3   5      223.37      194.00     24.37 o 
   6   3   5      336.01      332.35     28.11 o 
   7   3   5       32.76       56.17     28.85 o 
  -9   4   5       41.85       27.77     19.11 o 
  -8   4   5       68.69       70.36     20.94 o 
  -7   4   5       73.88       53.65     18.01 o 
  -6   4   5      247.27      243.11     26.34 o 
  -5   4   5        0.15        4.21     12.38 o 
  -4   4   5      381.36      391.11     31.71 o 
  -3   4   5    12618.70    12582.50    198.79 o 
  -2   4   5      777.03      686.03     49.80 o 
  -1   4   5        9.25        3.94      5.80 o 
   0   4   5    15212.19    14923.44    281.92 o 
   1   4   5       64.73       60.06     18.85 o 
   2   4   5     1389.32     1416.05     47.25 o 
   3   4   5      835.12      793.99     35.86 o 
   4   4   5      897.73      817.75     37.85 o 
   5   4   5      112.17      121.18     20.29 o 
   6   4   5        0.05       25.94     14.38 o 
   7   4   5      479.50      473.96     60.54 o 
  -8   5   5       33.16       22.97     27.51 o 
  -7   5   5      244.57      222.90     28.98 o 
  -6   5   5     1161.82     1199.79     54.71 o 
  -5   5   5      613.82      574.97     68.74 o 
  -4   5   5     4503.73     4420.13    129.05 o 
  -3   5   5     2102.83     2178.90     79.75 o 
  -2   5   5      286.85      275.38     16.09 o 
  -1   5   5     2379.68     2277.60     67.00 o 
   0   5   5       29.67        9.63     10.80 o 
   1   5   5      475.49      513.35     29.61 o 
   2   5   5        5.26        2.27     10.38 o 
   3   5   5      189.97      233.28     23.43 o 
   4   5   5      746.04      730.07     37.64 o 
   5   5   5      581.22      565.35     36.53 o 
   6   5   5      257.35      314.98     49.60 o 
  -8   6   5      215.80      179.07     30.04 o 
  -7   6   5      477.05      448.85     55.61 o 
  -6   6   5     1230.66     1265.09     56.60 o 
  -5   6   5      548.41      572.32     37.81 o 
  -4   6   5      449.45      430.81     31.72 o 
  -3   6   5     2715.56     2720.42     64.42 o 
  -2   6   5      523.03      484.98     22.31 o 
  -1   6   5      425.66      380.54     26.02 o 
   0   6   5      127.95      129.57     19.30 o 
   1   6   5     1090.18     1023.24     42.84 o 
   2   6   5     1973.47     1799.80     60.48 o 
   3   6   5      631.79      610.32     36.39 o 
   4   6   5     1231.69     1192.00     51.54 o 
   5   6   5      289.86      277.41     29.83 o 
  -8   7   5       18.94        8.98     18.65 o 
  -7   7   5       47.21       55.24     21.55 o 
  -6   7   5      991.39     1031.29     53.98 o 
  -5   7   5       46.04       82.67     20.80 o 
  -4   7   5      288.99      407.31     52.60 o 
  -3   7   5       19.03       41.36     14.37 o 
  -2   7   5      734.05      746.97     36.51 o 
  -1   7   5      181.78      160.03     19.95 o 
   0   7   5       40.43       15.09     13.27 o 
   1   7   5     1710.98     1747.08     85.05 o 
   2   7   5      690.15      689.90     39.46 o 
   3   7   5       13.11      -20.81     30.22 o 
   4   7   5      422.41      475.30     36.27 o 
   5   7   5      231.83      234.10     29.96 o 
  -7   8   5        1.56       -8.27     16.11 o 
  -6   8   5      335.82      307.87     63.02 o 
  -5   8   5        1.54        1.95     13.98 o 
  -4   8   5      862.67      910.97     71.63 o 
  -3   8   5      106.77      100.60     19.11 o 
  -2   8   5      130.40       94.80     43.63 o 
  -1   8   5     4518.93     4560.45    115.83 o 
   0   8   5      364.99      315.45     28.62 o 
   1   8   5       76.90       95.67     19.87 o 
   2   8   5     1737.39     1666.62     77.96 o 
   3   8   5       67.52       55.91     19.06 o 
   4   8   5      108.35      127.65     38.34 o 
  -7   9   5       41.43       37.14     36.24 o 
  -6   9   5        0.08      -44.28     29.71 o 
  -5   9   5        1.95       -7.71     22.29 o 
  -4   9   5      614.23      556.98     61.39 o 
  -3   9   5     1195.50     1070.54     79.13 o 
  -2   9   5      402.78      488.75     34.41 o 
  -1   9   5      100.69      139.49     23.12 o 
   0   9   5     1126.91      986.47     48.70 o 
   1   9   5      517.98      637.58    122.63 o 
   2   9   5       35.05       16.05     15.50 o 
   3   9   5       68.10       61.66     19.95 o 
  -5  10   5      111.89      142.93     42.42 o 
  -4  10   5      378.06      491.16     61.24 o 
  -3  10   5      233.86      243.61     47.65 o 
  -2  10   5      210.44      193.48     26.31 o 
  -1  10   5     1102.43     1264.30     56.30 o 
   0  10   5       14.55       17.50     16.35 o 
   1  10   5       28.77        7.50     16.49 o 
  -4  11   5      107.34      160.51     42.80 o 
  -3  11   5      290.13      416.22     59.51 o 
  -2  11   5       22.20       29.36     18.13 o 
  -1  11   5        1.48       -2.78     16.25 o 
   1 -13   6      233.27      230.99     41.47 o 
   2 -13   6        0.07        9.49     19.68 o 
   3 -13   6      600.56      591.20     55.20 o 
  -1 -12   6        0.11        3.44     21.72 o 
   0 -12   6      167.98      116.25     30.32 o 
   1 -12   6       61.09      107.76     29.30 o 
   2 -12   6       46.32       79.99     26.49 o 
   3 -12   6       89.92       83.20     19.62 o 
   4 -12   6      521.81      542.38     49.33 o 
   5 -12   6      269.88      266.30     48.55 o 
  -3 -11   6       67.15       93.43     28.41 o 
  -2 -11   6      248.14      270.50     40.96 o 
  -1 -11   6       10.33       -4.39     17.32 o 
   0 -11   6      608.01      716.98     58.14 o 
   1 -11   6      701.91      696.39     55.22 o 
   2 -11   6      122.69      133.12     21.65 o 
   3 -11   6      931.72      935.48     45.65 o 
   4 -11   6       86.60       87.28     18.30 o 
   5 -11   6       16.42       -4.33     22.48 o 
   6 -11   6      373.78      424.37     61.87 o 
  -4 -10   6        1.80      -20.89     20.00 o 
  -3 -10   6      418.78      419.57     46.52 o 
  -2 -10   6       80.36      103.12     28.22 o 
  -1 -10   6       53.20       35.41     20.95 o 
   0 -10   6     2353.59     2347.85    101.96 o 
   1 -10   6     1576.76     1584.05     58.35 o 
   2 -10   6       68.12       64.38     16.32 o 
   3 -10   6      459.72      512.76     33.35 o 
   4 -10   6      456.59      478.15     47.96 o 
   5 -10   6       60.27       97.38     33.12 o 
   6 -10   6       86.47       53.12     29.74 o 
   7 -10   6        3.18      -16.68     23.69 o 
  -5  -9   6      377.68      458.78     48.81 o 
  -4  -9   6       66.22       76.04     25.16 o 
  -3  -9   6      138.77       78.92     25.73 o 
  -2  -9   6     5163.10     5351.97    177.83 o 
  -1  -9   6      245.96      254.97     44.41 o 
   0  -9   6      733.49      744.20     50.29 o 
   1  -9   6     3739.87     3813.65     99.19 o 
   2  -9   6       53.27       36.43     27.35 o 
   3  -9   6     2667.06     2576.44     74.88 o 
   4  -9   6      291.32      304.91     37.05 o 
   5  -9   6      711.56      755.82     68.36 o 
   6  -9   6      164.94      192.44     43.76 o 
   7  -9   6        1.36       -5.09     25.22 o 
   8  -9   6      364.54      385.11     62.12 o 
  -5  -8   6       55.02       48.08     21.27 o 
  -4  -8   6     1086.76     1228.22     69.42 o 
  -3  -8   6      703.47      825.65     55.22 o 
  -2  -8   6        6.26      -12.50     11.05 o 
  -1  -8   6     2111.77     2110.44     65.83 o 
   0  -8   6      626.48      611.30     51.56 o 
   1  -8   6     1379.64     1286.76     47.24 o 
   2  -8   6       58.30       57.19     15.29 o 
   3  -8   6     2159.47     2039.60     80.62 o 
   4  -8   6       74.65       90.22     17.44 o 
   5  -8   6       18.38       66.87     29.17 o 
   6  -8   6     2044.78     2028.59    113.78 o 
   7  -8   6        0.07       53.56     26.87 o 
   8  -8   6       92.71       87.58     36.24 o 
  -6  -7   6       52.25       39.17     25.79 o 
  -5  -7   6     2054.12     2087.90     87.36 o 
  -4  -7   6      885.40      892.73     39.93 o 
  -3  -7   6      213.57      239.73     18.37 o 
  -2  -7   6     2698.85     2630.49     58.96 o 
  -1  -7   6      624.80      641.57     24.64 o 
   0  -7   6      759.79      712.99     30.26 o 
   1  -7   6      308.02      295.18     16.46 o 
   2  -7   6     2824.07     2824.21     58.58 o 
   3  -7   6     1553.92     1643.01     41.49 o 
   4  -7   6     1084.66     1048.67     33.51 o 
   5  -7   6     2311.06     2259.47     72.04 o 
   6  -7   6        9.86       19.17     14.86 o 
   7  -7   6        6.11       24.21     16.31 o 
   8  -7   6      170.22      195.99     42.07 o 
  -7  -6   6      196.34      229.32     41.47 o 
  -6  -6   6        2.64        9.36     19.93 o 
  -5  -6   6       35.39       42.11     12.24 o 
  -4  -6   6      185.17      223.27     18.38 o 
  -3  -6   6       74.84       86.87     16.81 o 
  -2  -6   6      394.69      412.31     20.41 o 
  -1  -6   6      184.40      165.16     12.88 o 
   0  -6   6     5043.00     4856.47     85.82 o 
   1  -6   6     3080.54     3114.05     61.01 o 
   2  -6   6     1806.28     1740.79     43.56 o 
   3  -6   6    10624.58    10244.46    167.10 o 
   4  -6   6      810.13      867.33     29.16 o 
   5  -6   6       13.91        8.58     12.20 o 
   6  -6   6     2404.68     2405.22     76.30 o 
   7  -6   6        4.89      -12.58     11.89 o 
   8  -6   6      414.66      348.27     69.72 o 
  -7  -5   6      498.48      513.05     52.07 o 
  -6  -5   6       87.95       73.13     18.28 o 
  -5  -5   6      591.31      613.83     27.28 o 
  -4  -5   6       83.36       81.14     17.04 o 
  -3  -5   6     3455.42     3393.21     68.45 o 
  -2  -5   6        0.05        2.28      7.15 o 
  -1  -5   6      263.70      289.78     14.53 o 
   0  -5   6    19748.87    19794.80    299.18 o 
   1  -5   6     3972.10     3893.75    140.06 o 
   2  -5   6      569.29      601.17     19.99 o 
   3  -5   6     3832.67     3755.92     70.65 o 
   4  -5   6     1503.17     1520.87     38.95 o 
   5  -5   6      744.74      782.49     28.17 o 
   6  -5   6       32.52       26.10     19.33 o 
   7  -5   6        0.25       10.62     13.59 o 
   8  -5   6        0.37       -0.50     14.11 o 
  -7  -4   6       74.44       82.91     20.60 o 
  -6  -4   6       48.88       70.04     17.01 o 
  -5  -4   6      535.38      556.30     24.47 o 
  -4  -4   6       58.66       54.89     10.71 o 
  -3  -4   6     2393.94     2278.97     49.94 o 
  -2  -4   6    13620.45    13190.66    206.02 o 
  -1  -4   6     1552.71     1552.15     34.19 o 
   0  -4   6     3676.62     3552.50    123.71 o 
   1  -4   6    16121.86    15462.76    290.87 o 
   2  -4   6        0.78        6.61      5.42 o 
   3  -4   6     3820.31     3799.65     70.15 o 
   4  -4   6     1771.01     1885.14     43.73 o 
   5  -4   6      933.70      882.99     28.92 o 
   6  -4   6      671.12      739.70     38.16 o 
   7  -4   6      151.30      186.38     25.58 o 
   8  -4   6      577.50      523.86     38.67 o 
  -8  -3   6      198.24      142.50     25.19 o 
  -7  -3   6       20.85       11.19     14.26 o 
  -6  -3   6      734.03      786.51     41.12 o 
  -5  -3   6      311.05      269.41     24.03 o 
  -4  -3   6      337.71      341.66     17.70 o 
  -3  -3   6     8941.46     8836.96    143.68 o 
  -2  -3   6     1075.40     1209.70     29.54 o 
  -1  -3   6     2686.21     2624.51     48.75 o 
   0  -3   6     6953.30     7012.90    140.41 o 
   1  -3   6      111.47      104.70     12.11 o 
   2  -3   6      599.15      623.24     22.03 o 
   3  -3   6      134.46      156.05     19.24 o 
   4  -3   6        1.87       -3.84      9.47 o 
   5  -3   6      149.37      170.22     14.30 o 
   6  -3   6      453.75      425.96     29.68 o 
   7  -3   6      142.78      100.20     24.49 o 
   8  -3   6       58.44       59.98     19.76 o 
  -8  -2   6      187.46      245.51     47.39 o 
  -7  -2   6      448.71      433.38     34.78 o 
  -6  -2   6        2.48      -11.36     15.12 o 
  -5  -2   6     6591.13     6617.14    151.80 o 
  -4  -2   6     1985.19     1913.11     43.05 o 
  -3  -2   6      377.48      412.26     17.37 o 
  -2  -2   6    17713.74    17536.56    265.66 o 
  -1  -2   6     3857.97     4010.16     68.44 o 
   0  -2   6     1436.35     1435.01     41.31 o 
   1  -2   6     4665.92     4659.30     77.44 o 
   2  -2   6     6465.90     6417.83    105.10 o 
   3  -2   6     2752.64     2680.87     53.19 o 
   4  -2   6       28.01       36.49      8.60 o 
   5  -2   6     5041.85     4962.55     92.22 o 
   6  -2   6      281.64      230.91     24.87 o 
   7  -2   6        7.46      -20.59     13.72 o 
   8  -2   6      669.50      706.13     44.31 o 
  -8  -1   6      343.36      356.44     34.04 o 
  -7  -1   6      390.55      405.21     32.83 o 
  -6  -1   6      375.62      420.83     31.32 o 
  -5  -1   6     2027.47     2089.25     65.32 o 
  -4  -1   6     1382.77     1432.87     34.53 o 
  -3  -1   6      331.11      298.29     16.12 o 
  -2  -1   6       44.65       50.63      6.98 o 
  -1  -1   6      569.81      585.88     17.55 o 
   0  -1   6     1663.47     1624.87     33.12 o 
   1  -1   6     1405.03     1485.66     31.62 o 
   2  -1   6     1998.05     1953.27     40.02 o 
   3  -1   6    13003.77    13177.11    205.53 o 
   4  -1   6       99.99      125.83     11.84 o 
   5  -1   6      786.68      722.44     22.90 o 
   6  -1   6     3209.64     3148.88     58.57 o 
   7  -1   6       51.41       24.97     21.65 o 
   8  -1   6       56.84       80.37     28.66 o 
  -8   0   6      228.46      286.94     31.56 o 
  -7   0   6     1478.40     1452.59     58.64 o 
  -6   0   6       25.91       29.97     15.02 o 
  -5   0   6     3702.13     3726.71     97.55 o 
  -4   0   6     2030.69     2014.52     42.23 o 
  -3   0   6     3576.99     3621.38     65.42 o 
  -2   0   6      734.34      739.52     21.08 o 
  -1   0   6     3065.42     3029.08     54.83 o 
   0   0   6    18395.91    18697.67    344.96 o 
   1   0   6     5057.64     5335.74    111.14 o 
   2   0   6     7351.50     7412.51    120.51 o 
   3   0   6     6960.78     6973.50    116.68 o 
   4   0   6     1181.62     1169.21     28.33 o 
   5   0   6     1956.66     1948.49     41.18 o 
   6   0   6      161.32      182.36     19.73 o 
   7   0   6       25.87       48.40     24.90 o 
   8   0   6       27.05       42.41     26.62 o 
  -9   1   6        7.70       31.65     18.40 o 
  -8   1   6      294.93      315.03     32.75 o 
  -7   1   6       60.74       98.79     25.25 o 
  -6   1   6        4.30      -11.90     11.26 o 
  -5   1   6      282.46      263.16     24.27 o 
  -4   1   6        0.55       -5.96     10.70 o 
  -3   1   6      188.99      195.26     11.28 o 
  -2   1   6    11276.77    11476.85    178.24 o 
  -1   1   6     7193.37     7164.48    115.55 o 
   0   1   6     8402.31     8483.60    134.50 o 
   1   1   6    12823.97    13040.85    200.77 o 
   2   1   6     3662.19     3497.22     64.26 o 
   3   1   6     5006.77     5004.67     77.07 o 
   4   1   6     1948.87     1846.31     45.38 o 
   5   1   6      289.59      307.99     23.76 o 
   6   1   6      579.09      592.87     33.85 o 
   7   1   6        5.53       18.21     23.63 o 
   8   1   6      392.13      444.84     59.90 o 
  -9   2   6        9.71        3.44     16.29 o 
  -8   2   6      479.86      427.37     37.33 o 
  -7   2   6      368.24      420.49     34.34 o 
  -6   2   6      915.50      868.16     43.22 o 
  -5   2   6     1351.91     1238.51     61.74 o 
  -4   2   6      658.87      738.97     35.11 o 
  -3   2   6    16080.17    15296.00    303.54 o 
  -2   2   6       20.02       16.19      6.64 o 
  -1   2   6     3472.94     3579.60     64.80 o 
   0   2   6    22117.64    21930.01    282.78 o 
   1   2   6      152.13      178.63     10.23 o 
   2   2   6       56.93       63.58      7.34 o 
   3   2   6     1750.62     1635.39     46.45 o 
   4   2   6      163.98      159.21     28.54 o 
   5   2   6        3.31       -2.06     15.95 o 
   6   2   6      112.49      142.25     20.48 o 
   7   2   6      128.17      147.33     36.62 o 
  -8   3   6       40.80       23.10     25.22 o 
  -7   3   6      213.70      233.68     28.53 o 
  -6   3   6      170.52      133.43     33.38 o 
  -5   3   6     3448.25     3395.91     94.18 o 
  -4   3   6        8.99       -0.88     11.47 o 
  -3   3   6     1150.91     1179.32     30.58 o 
  -2   3   6    15151.10    15194.32    201.34 o 
  -1   3   6     1100.14     1089.30     24.92 o 
   0   3   6      824.29      846.07     28.98 o 
   1   3   6     2924.75     2692.58     56.51 o 
   2   3   6     2759.72     2655.91     69.66 o 
   3   3   6      265.99      264.59     21.97 o 
   4   3   6       22.26       -4.41     15.09 o 
   5   3   6     2037.87     2033.48    110.47 o 
   6   3   6       11.26       -7.25     12.04 o 
   7   3   6        5.12        5.16     22.10 o 
  -8   4   6      564.95      487.34     41.27 o 
  -7   4   6      115.84      141.50     24.79 o 
  -6   4   6      789.65      741.40    109.86 o 
  -5   4   6     2633.92     2731.04     82.94 o 
  -4   4   6      949.05     1025.46     44.21 o 
  -3   4   6     2508.97     2388.63     51.39 o 
  -2   4   6     2012.09     2015.21     45.23 o 
  -1   4   6      219.68      241.31     14.29 o 
   0   4   6        6.89       -5.28      9.14 o 
   1   4   6      488.45      498.72     56.33 o 
   2   4   6     2459.67     2447.44     91.79 o 
   3   4   6     3188.32     2928.30     80.08 o 
   4   4   6      140.87      164.01     20.88 o 
   5   4   6      169.29      225.39     24.81 o 
   6   4   6      433.95      440.83     33.82 o 
  -8   5   6      135.24      153.77     28.24 o 
  -7   5   6      674.70      642.51     44.43 o 
  -6   5   6      191.89      186.30     34.72 o 
  -5   5   6     1332.83     1350.14     55.59 o 
  -4   5   6     1280.98     1231.05     49.77 o 
  -3   5   6      354.23      306.20     27.28 o 
  -2   5   6     1363.51     1371.62     36.73 o 
  -1   5   6     3162.53     3173.78     80.46 o 
   0   5   6     6133.46     5991.76    132.44 o 
   1   5   6     1959.08     1928.02    122.47 o 
   2   5   6     1970.85     1988.70     62.85 o 
   3   5   6     2388.28     2403.86    107.72 o 
   4   5   6      411.82      411.61     48.12 o 
   5   5   6      844.69      771.92     42.25 o 
   6   5   6       99.73      118.35     40.89 o 
  -8   6   6      227.55      289.16     36.20 o 
  -7   6   6       15.92       24.27     18.32 o 
  -6   6   6       46.36       13.09     16.01 o 
  -5   6   6      111.15      151.64     47.04 o 
  -4   6   6        2.76       -4.33     13.67 o 
  -3   6   6      116.41      115.26     14.02 o 
  -2   6   6     1353.14     1309.05     47.09 o 
  -1   6   6     1800.77     1918.88     60.60 o 
   0   6   6      103.06      123.49     18.85 o 
   1   6   6     3486.54     3194.93     87.45 o 
   2   6   6     1154.78     1143.10     48.16 o 
   3   6   6      802.95      851.85     78.99 o 
   4   6   6      143.54      127.03     29.56 o 
   5   6   6       76.39       83.30     20.47 o 
  -7   7   6       76.67       87.90     23.57 o 
  -6   7   6       78.56       82.38     33.28 o 
  -5   7   6      582.35      585.19     40.34 o 
  -4   7   6       11.18       -2.93     13.62 o 
  -3   7   6     3307.99     3272.75     87.13 o 
  -2   7   6       19.72       15.93     12.73 o 
  -1   7   6      813.60      705.57     37.23 o 
   0   7   6     2823.76     2867.80    180.53 o 
   1   7   6       32.37       30.63     14.16 o 
   2   7   6       15.39       17.85     31.30 o 
   3   7   6      555.40      576.45     38.97 o 
   4   7   6       16.63       -6.12     12.96 o 
  -7   8   6       11.21        3.02     18.12 o 
  -6   8   6      182.05      161.78     31.15 o 
  -5   8   6      445.32      453.38     56.66 o 
  -4   8   6       71.36       55.60     29.36 o 
  -3   8   6      703.24      741.10     39.09 o 
  -2   8   6     2168.49     2255.11     72.08 o 
  -1   8   6      462.50      459.03     32.77 o 
   0   8   6      159.10      163.65     24.01 o 
   1   8   6      367.67      347.86     62.74 o 
   2   8   6       25.86        6.61     18.25 o 
   3   8   6       69.05       63.25     20.27 o 
  -6   9   6      131.38      195.48     45.54 o 
  -5   9   6      735.86      735.84     72.69 o 
  -4   9   6      277.35      268.99     48.55 o 
  -3   9   6      518.07      641.47     64.82 o 
  -2   9   6       71.78       75.22     49.20 o 
  -1   9   6       16.22        7.60     39.93 o 
   0   9   6      463.06      532.07     39.00 o 
   1   9   6       14.79       40.66     18.62 o 
   2   9   6      193.91      198.28     29.56 o 
  -5  10   6      152.46      175.80     48.03 o 
  -4  10   6       23.82      -11.91     27.00 o 
  -3  10   6        1.31       14.71     29.04 o 
  -2  10   6      270.79      347.87     33.26 o 
  -1  10   6        3.19       10.26     15.66 o 
   0  10   6      231.74      195.57     28.68 o 
   1  10   6       84.40      100.15     23.28 o 
   2 -13   7      304.99      346.08     46.32 o 
   3 -13   7      117.66      134.84     32.23 o 
  -1 -12   7      684.54      669.25     59.35 o 
   0 -12   7       69.49       25.73     24.27 o 
   1 -12   7      632.03      613.25     55.91 o 
   2 -12   7      935.74     1069.20     68.24 o 
   3 -12   7      207.40      254.32     29.04 o 
   4 -12   7      555.91      654.26     70.78 o 
   5 -12   7        0.83       27.19     25.15 o 
  -3 -11   7       95.92      137.76     33.69 o 
  -2 -11   7      380.02      477.97     50.15 o 
  -1 -11   7      380.85      473.52     48.94 o 
   0 -11   7      200.86      247.17     38.41 o 
   1 -11   7      398.73      338.47     30.64 o 
   2 -11   7      403.15      367.66     43.11 o 
   3 -11   7      179.22      233.52     26.60 o 
   4 -11   7       61.34       59.57     16.99 o 
   6 -11   7       13.81       -8.28     24.33 o 
  -4 -10   7      895.13     1110.37     71.87 o 
  -3 -10   7        5.95       22.54     21.59 o 
  -2 -10   7      165.69      116.70     29.17 o 
  -1 -10   7     2047.79     1965.61     92.42 o 
   0 -10   7        3.22       -1.41     12.95 o 
   1 -10   7      490.50      491.98     40.48 o 
   2 -10   7        1.53       21.82     13.60 o 
   3 -10   7      236.77      230.82     24.84 o 
   4 -10   7      446.64      491.46     33.32 o 
   5 -10   7       45.92       20.06     26.81 o 
   6 -10   7      552.74      595.21     68.84 o 
   7 -10   7        0.03       -1.40     26.94 o 
  -5  -9   7       61.65       77.25     26.88 o 
  -4  -9   7       15.42       11.46     18.91 o 
  -3  -9   7     1141.92     1311.59     72.87 o 
  -2  -9   7      129.70      122.17     28.60 o 
  -1  -9   7      197.90      163.58     22.31 o 
   0  -9   7      184.29      164.11     21.98 o 
   1  -9   7      692.68      683.39     35.96 o 
   2  -9   7      571.31      624.78     34.76 o 
   3  -9   7        8.55        5.93     10.63 o 
   4  -9   7     2124.59     2181.08     69.93 o 
   5  -9   7       16.20       15.67     24.71 o 
   6  -9   7       13.73       30.76     28.21 o 
   7  -9   7      592.92      523.08     65.72 o 
  -5  -8   7       14.71       28.08     20.06 o 
  -4  -8   7     1633.53     1684.71     81.55 o 
  -3  -8   7      503.39      512.55     33.48 o 
  -2  -8   7      396.20      401.37     29.87 o 
  -1  -8   7      104.83      129.81     19.90 o 
   0  -8   7      348.59      345.55     59.11 o 
   1  -8   7     1728.09     1812.68    139.94 o 
   2  -8   7      347.52      339.99     25.74 o 
   3  -8   7     2434.36     2308.74     69.03 o 
   4  -8   7      272.99      315.55     25.87 o 
   5  -8   7      319.80      326.19     48.94 o 
   6  -8   7      579.42      501.64     59.67 o 
   7  -8   7       82.33       80.44     32.55 o 
   8  -8   7        2.54      -17.32     24.01 o 
  -5  -7   7      152.90      163.64     29.17 o 
  -4  -7   7      405.58      460.38     31.18 o 
  -3  -7   7      417.10      447.96     53.35 o 
  -2  -7   7     1132.50     1153.87     45.94 o 
  -1  -7   7     3256.53     3404.33     88.29 o 
   0  -7   7       15.22        6.09     17.74 o 
   1  -7   7     5646.94     5289.10    121.50 o 
   2  -7   7     3559.70     3528.87     89.90 o 
   3  -7   7      119.50      109.19     27.17 o 
   4  -7   7     4549.88     4562.96    110.76 o 
   5  -7   7      336.08      354.64     27.98 o 
   6  -7   7      489.08      422.92     54.31 o 
   7  -7   7      360.76      398.26     56.14 o 
   8  -7   7       50.73       51.78     30.89 o 
  -6  -6   7      214.58      243.29     37.01 o 
  -5  -6   7      362.29      342.81     22.22 o 
  -4  -6   7       55.67       56.52     12.33 o 
  -3  -6   7       43.46       70.34     20.29 o 
  -2  -6   7     4356.65     4430.93     87.61 o 
  -1  -6   7     2098.62     2133.81     47.01 o 
   0  -6   7      150.80      135.12     16.71 o 
   1  -6   7     4170.23     4125.09    106.09 o 
   2  -6   7     1484.19     1529.88     49.73 o 
   3  -6   7        0.93        7.90      8.04 o 
   4  -6   7       78.95       99.48     20.56 o 
   5  -6   7      390.67      427.80     22.64 o 
   6  -6   7       49.50       48.78     26.02 o 
   7  -6   7      202.48      194.96     25.50 o 
   8  -6   7        8.69      -17.48     33.69 o 
  -7  -5   7      108.60       99.21     22.40 o 
  -6  -5   7      255.84      267.31     62.12 o 
  -5  -5   7       27.04       33.91     10.68 o 
  -4  -5   7     4142.29     4109.71     81.82 o 
  -3  -5   7      191.98      199.64     15.55 o 
  -2  -5   7      838.54      848.63     26.79 o 
  -1  -5   7    14777.62    14264.46    222.07 o 
   0  -5   7      453.45      487.20     25.22 o 
   1  -5   7     3578.17     3669.92     87.27 o 
   2  -5   7     6929.57     6944.92    115.28 o 
   3  -5   7      499.51      461.90     19.32 o 
   4  -5   7     1417.01     1489.93     38.77 o 
   5  -5   7      181.75      193.07     16.04 o 
   6  -5   7      995.75      988.69     48.91 o 
   7  -5   7       21.05       25.09     14.34 o 
   8  -5   7       29.21        0.60     14.73 o 
  -7  -4   7      222.38      223.95     28.36 o 
  -6  -4   7      172.27      153.21     82.49 o 
  -5  -4   7      508.18      567.70     34.22 o 
  -4  -4   7     2012.34     1907.23     46.14 o 
  -3  -4   7     3403.43     3239.95     64.26 o 
  -2  -4   7     5049.35     5039.56     88.48 o 
  -1  -4   7        5.78       13.62      8.21 o 
   0  -4   7      933.80      809.47     31.54 o 
   1  -4   7        1.95        2.16      7.60 o 
   2  -4   7      220.98      270.10     12.89 o 
   3  -4   7      192.29      255.57     22.71 o 
   4  -4   7     3454.46     3435.58     68.30 o 
   5  -4   7       89.00       85.43     13.40 o 
   6  -4   7       80.11       75.48     17.03 o 
   7  -4   7     1091.11     1021.64     48.18 o 
   8  -4   7       22.78       24.33     19.30 o 
  -8  -3   7        2.89       18.90     20.09 o 
  -7  -3   7      859.29      942.87     48.68 o 
  -6  -3   7     1074.29     1015.25     46.46 o 
  -5  -3   7      121.59      132.98     26.69 o 
  -4  -3   7     9862.24     9673.04    159.41 o 
  -3  -3   7     1329.44     1330.73     33.94 o 
  -2  -3   7     1696.74     1891.04     40.60 o 
  -1  -3   7     9546.17     9629.15    151.67 o 
   0  -3   7     3826.69     3912.36     87.69 o 
   1  -3   7     6554.16     6685.72    136.80 o 
   2  -3   7     2175.64     2357.39     47.01 o 
   3  -3   7     6912.53     6786.61    114.55 o 
   4  -3   7     1095.94     1103.05     31.76 o 
   5  -3   7      875.81      884.34     40.77 o 
   6  -3   7     1965.12     1897.72    126.33 o 
   7  -3   7       13.72       -3.63     12.38 o 
   8  -3   7        0.01      -11.68     13.27 o 
  -8  -2   7        0.40        6.52     14.78 o 
  -7  -2   7      349.54      364.37     32.31 o 
  -6  -2   7      663.27      690.93     39.11 o 
  -5  -2   7       14.25       14.26     13.01 o 
  -4  -2   7       70.06       79.02     14.06 o 
  -3  -2   7     2876.38     2959.84     57.88 o 
  -2  -2   7       81.75       64.21      7.96 o 
  -1  -2   7     2348.62     2566.82     48.67 o 
   0  -2   7      474.30      495.21     23.79 o 
   1  -2   7     9959.94     9931.83    155.43 o 
   2  -2   7     2398.50     2242.03     45.27 o 
   3  -2   7     4192.57     4256.02     77.34 o 
   4  -2   7     9020.22     8999.94    149.16 o 
   5  -2   7      117.30      132.14     20.65 o 
   6  -2   7       38.47       32.82      9.32 o 
   7  -2   7      667.63      686.81     40.98 o 
   8  -2   7       36.25       56.43     26.81 o 
  -8  -1   7        7.89       10.44     14.89 o 
  -7  -1   7      558.97      570.40     69.07 o 
  -6  -1   7     1148.34     1321.81     59.74 o 
  -5  -1   7      505.75      492.89     31.13 o 
  -4  -1   7     1762.68     1763.87     40.77 o 
  -3  -1   7     2617.55     2587.64     51.68 o 
  -2  -1   7    11957.57    11844.66    184.76 o 
  -1  -1   7     3054.26     2993.42     55.37 o 
   0  -1   7      866.24      926.72     31.14 o 
   1  -1   7    21947.40    22346.38    384.53 o 
   2  -1   7     3462.52     3520.14     64.77 o 
   3  -1   7     2262.74     2308.25     49.06 o 
   4  -1   7     1984.31     1901.67     45.40 o 
   5  -1   7       46.58       58.43     20.44 o 
   6  -1   7      422.54      431.69     24.64 o 
   7  -1   7        0.67       -5.86     18.85 o 
   8  -1   7       29.91       21.97     25.79 o 
  -8   0   7       75.54       85.07     22.26 o 
  -7   0   7        8.43        6.05     13.56 o 
  -6   0   7      432.78      398.59     41.14 o 
  -5   0   7      128.21      106.31     25.42 o 
  -4   0   7     5174.92     4976.91     87.85 o 
  -3   0   7     1286.49     1266.61     31.37 o 
  -2   0   7     1433.82     1386.11     32.38 o 
  -1   0   7    27552.60    28116.72    417.85 o 
   0   0   7     4353.27     4441.17     76.80 o 
   1   0   7     3136.01     3021.43     56.74 o 
   2   0   7    11450.15    11642.32    183.02 o 
   3   0   7      272.15      269.16     15.50 o 
   4   0   7     1941.43     1843.59     38.67 o 
   5   0   7      592.30      586.34     24.89 o 
   6   0   7     1718.72     1665.47     70.05 o 
   7   0   7       18.24       29.68     23.56 o 
   8   0   7       82.93        6.18     25.41 o 
  -8   1   7      104.42       88.92     21.59 o 
  -7   1   7      390.02      369.49     44.80 o 
  -6   1   7       14.03       27.64     24.33 o 
  -5   1   7     4049.80     4093.58    146.78 o 
  -4   1   7      499.69      538.36     31.35 o 
  -3   1   7     4546.85     4624.07     81.66 o 
  -2   1   7    14839.49    14472.14    223.39 o 
  -1   1   7      343.35      359.79     21.34 o 
   0   1   7     1158.49     1218.91     30.02 o 
   1   1   7     2355.06     2327.92     47.19 o 
   2   1   7        0.18       -0.39      6.44 o 
   3   1   7       27.63       36.59      8.03 o 
   4   1   7      590.41      520.38     40.35 o 
   5   1   7      467.70      437.06     27.90 o 
   6   1   7       75.02       76.99     26.37 o 
   7   1   7      728.38      606.92     60.12 o 
  -8   2   7        2.25       -4.22     14.44 o 
  -7   2   7      938.39      837.79     46.50 o 
  -6   2   7      543.58      540.54     36.00 o 
  -5   2   7      607.49      631.04     39.22 o 
  -4   2   7     8625.73     8428.68    184.12 o 
  -3   2   7     1403.17     1345.76     33.44 o 
  -2   2   7        6.71        9.66      6.73 o 
  -1   2   7     6104.23     5667.12     96.95 o 
   0   2   7     1654.20     1678.33     37.71 o 
   1   2   7     1746.08     1718.15     41.55 o 
   2   2   7       84.17       72.83     12.56 o 
   3   2   7     3749.04     3648.94     74.00 o 
   4   2   7      456.40      422.36     27.03 o 
   5   2   7      438.69      440.79     29.58 o 
   6   2   7      726.79      742.81     43.04 o 
   7   2   7       66.27      104.45     33.76 o 
  -8   3   7       62.19       67.46     21.86 o 
  -7   3   7      703.68      675.51     43.88 o 
  -6   3   7      256.06      285.68     28.74 o 
  -5   3   7        2.74       16.19     13.84 o 
  -4   3   7     2424.54     2392.91    114.71 o 
  -3   3   7       55.08       50.39      7.84 o 
  -2   3   7       40.31       84.65     14.53 o 
  -1   3   7      216.09      204.77     11.68 o 
   0   3   7     1044.30     1052.40     24.93 o 
   1   3   7     1877.94     1967.02     47.01 o 
   2   3   7        3.11        3.34      9.98 o 
   3   3   7     2297.11     2310.87     67.22 o 
   4   3   7     3041.50     2971.17    143.01 o 
   5   3   7       25.90       46.49     19.81 o 
   6   3   7       28.75       40.04     16.72 o 
   7   3   7      175.49       92.24     32.42 o 
  -8   4   7        3.32       26.70     17.99 o 
  -7   4   7      460.13      514.21     39.72 o 
  -6   4   7      794.31      794.06     44.16 o 
  -5   4   7      297.58      236.24     26.06 o 
  -4   4   7     1128.60     1075.34     86.89 o 
  -3   4   7      646.35      633.96     37.41 o 
  -2   4   7     3064.36     3058.65     62.27 o 
  -1   4   7        3.40        3.36      7.13 o 
   0   4   7     1410.71     1387.41     47.00 o 
   1   4   7     8287.12     8067.39    169.58 o 
   2   4   7     1778.54     1687.54     55.53 o 
   3   4   7      545.11      615.99     34.21 o 
   4   4   7     1152.46     1100.26     60.44 o 
   5   4   7       43.83       25.21     15.45 o 
   6   4   7      227.80      221.72     27.38 o 
  -8   5   7       13.01        8.59     17.11 o 
  -7   5   7       92.24       92.22     22.87 o 
  -6   5   7       73.62      103.30     22.20 o 
  -5   5   7      363.77      290.14     28.68 o 
  -4   5   7      619.59      675.02     38.84 o 
  -3   5   7      453.60      444.76     21.63 o 
  -2   5   7       26.43       33.34      9.96 o 
  -1   5   7     4504.92     4534.31    107.24 o 
   0   5   7     2368.11     2376.19     79.62 o 
   1   5   7      358.74      396.86     27.70 o 
   2   5   7     2190.28     2087.03     66.06 o 
   3   5   7      150.12      150.25     40.93 o 
   4   5   7      443.78      428.80     32.46 o 
   5   5   7       22.68       27.35     15.11 o 
   6   5   7       82.65       60.69     32.80 o 
  -8   6   7       25.35       15.76     18.57 o 
  -7   6   7      411.85      420.97     39.70 o 
  -6   6   7        4.47        5.44     16.00 o 
  -5   6   7      970.94      971.13     49.00 o 
  -4   6   7      532.93      575.36     37.29 o 
  -3   6   7      302.82      284.87     23.52 o 
  -2   6   7     6561.06     6526.36    144.51 o 
  -1   6   7      114.62      159.34     20.67 o 
   0   6   7      471.95      454.73     30.74 o 
   1   6   7     2322.66     2333.75    125.78 o 
   2   6   7        1.03       -4.08     30.85 o 
   3   6   7       29.57       20.74     14.32 o 
   4   6   7       18.25       30.27     15.21 o 
   5   6   7       68.22       87.48     21.77 o 
  -7   7   7       15.62       24.21     18.68 o 
  -6   7   7       87.07       81.25     32.90 o 
  -5   7   7      268.56      296.28     31.72 o 
  -4   7   7     1891.81     2004.35    108.38 o 
  -3   7   7        3.04       -1.47     12.92 o 
  -2   7   7        0.29       12.01     18.34 o 
  -1   7   7     1435.70     1499.56     55.16 o 
   0   7   7       31.87       15.30     13.22 o 
   1   7   7      178.54      165.89     23.51 o 
   2   7   7       33.11        7.38     14.56 o 
   3   7   7      306.16      332.17     32.24 o 
   4   7   7       33.23        4.82     15.24 o 
  -7   8   7      259.10      298.97     37.27 o 
  -6   8   7       74.76      114.28     24.73 o 
  -5   8   7      212.51      357.83     53.38 o 
  -4   8   7      337.27      460.82     57.03 o 
  -3   8   7       77.89      105.03     34.14 o 
  -2   8   7      296.35      354.26     30.16 o 
  -1   8   7        2.68       12.12     14.29 o 
   0   8   7      286.81      260.78     28.50 o 
   1   8   7      108.28       79.13     19.76 o 
   2   8   7        0.12      -14.18     18.53 o 
   3   8   7      425.92      428.08     37.61 o 
  -6   9   7       70.48      181.39     46.68 o 
  -5   9   7       12.28       37.70     27.26 o 
  -4   9   7      406.50      382.98     56.01 o 
  -3   9   7        0.43       11.21     26.11 o 
  -2   9   7      191.41      183.67     26.03 o 
  -1   9   7        3.04        3.48     18.72 o 
   0   9   7       21.75       24.99     21.53 o 
   1   9   7      539.03      562.83     41.89 o 
   2   9   7      179.56      184.18     29.50 o 
  -4  10   7        1.69        1.97     24.58 o 
  -3  10   7       51.17       48.40     31.27 o 
  -2  10   7       35.50       56.05     19.81 o 
  -1  10   7      232.27      169.57     28.15 o 
   0  10   7      469.24      547.54     54.84 o 
  -1 -12   8      139.16      112.30     32.04 o 
   0 -12   8      593.23      553.03     53.29 o 
   1 -12   8      146.77      217.91     37.96 o 
   2 -12   8       15.10       34.87     53.78 o 
   3 -12   8      496.18      511.83     37.44 o 
   4 -12   8        0.19        3.86     34.58 o 
   5 -12   8      398.14      279.10     52.06 o 
  -2 -11   8        2.37        2.23     19.87 o 
  -1 -11   8       52.07        1.85     20.00 o 
   0 -11   8      281.58      292.82     39.88 o 
   1 -11   8       19.85       43.07     16.04 o 
   2 -11   8      211.94      199.82     26.28 o 
   3 -11   8       75.87       61.46     23.28 o 
   4 -11   8      118.99       89.51     30.92 o 
   5 -11   8        4.75       -1.02     19.74 o 
   6 -11   8       58.92       92.73     40.12 o 
  -4 -10   8        2.97       -4.27     21.02 o 
  -3 -10   8       57.41       44.20     25.35 o 
  -2 -10   8      646.01      717.72     56.99 o 
  -1 -10   8      142.48      126.02     22.01 o 
   0 -10   8      600.34      645.75     38.56 o 
   1 -10   8        0.22        0.11     18.53 o 
   2 -10   8     2177.46     2135.99     70.97 o 
   3 -10   8        9.94       39.94     24.45 o 
   4 -10   8        0.51      -17.03     13.69 o 
   5 -10   8     1339.69     1197.80     89.93 o 
   6 -10   8        0.50      -28.02     20.31 o 
   7 -10   8      109.18      117.26     40.57 o 
  -4  -9   8        0.74        7.32     18.66 o 
  -3  -9   8      185.74      158.17     31.53 o 
  -2  -9   8       57.99       64.02     24.42 o 
  -1  -9   8      594.20      634.05     40.17 o 
   0  -9   8      168.76      162.30     39.69 o 
   1  -9   8      198.25      176.83     22.38 o 
   2  -9   8      765.96      828.09     53.86 o 
   3  -9   8      829.50      871.58     41.29 o 
   4  -9   8      282.33      282.90     32.14 o 
   5  -9   8        0.03      -12.29     20.25 o 
   6  -9   8       72.35       11.66     26.81 o 
   7  -9   8        9.87       39.23     26.56 o 
  -5  -8   8      211.18      209.14     34.08 o 
  -4  -8   8      385.80      390.31     40.34 o 
  -3  -8   8     1020.47     1009.47     45.87 o 
  -2  -8   8      108.02      104.11     27.48 o 
  -1  -8   8     1623.72     1565.85     56.00 o 
   0  -8   8     4943.49     4920.29    119.54 o 
   1  -8   8      597.25      555.48     56.15 o 
   2  -8   8     3887.83     3877.20     99.63 o 
   3  -8   8     1493.76     1538.80     54.88 o 
   4  -8   8      416.93      384.74     29.00 o 
   5  -8   8      880.98      969.61     44.12 o 
   6  -8   8       60.29       49.36     27.45 o 
   7  -8   8      310.91      349.09     56.51 o 
   8  -8   8        3.57       -0.25     26.43 o 
  -5  -7   8        1.36      -20.20     14.14 o 
  -4  -7   8      519.63      542.99     33.68 o 
  -3  -7   8       87.84       91.91     17.70 o 
  -2  -7   8      821.29      824.50     70.65 o 
  -1  -7   8     3672.33     3585.60     92.90 o 
   0  -7   8     1484.48     1366.63    111.32 o 
   1  -7   8      936.46      907.16     38.83 o 
   2  -7   8      755.68      707.09     48.01 o 
   3  -7   8     2376.50     2392.76     69.84 o 
   4  -7   8       69.95       43.15     27.96 o 
   5  -7   8      414.67      403.88     76.45 o 
   6  -7   8       32.96       38.66     26.68 o 
   7  -7   8       94.00       95.98     33.95 o 
   8  -7   8      288.84      306.64     54.92 o 
  -6  -6   8      687.49      582.90     59.61 o 
  -5  -6   8      303.22      280.91     51.99 o 
  -4  -6   8      268.44      262.83     24.41 o 
  -3  -6   8     6436.46     6346.92    180.22 o 
  -2  -6   8       47.57       83.92     32.39 o 
  -1  -6   8      534.05      510.15     29.91 o 
   0  -6   8     7186.35     7106.97    152.92 o 
   1  -6   8      269.65      256.88     22.21 o 
   2  -6   8     3430.90     3472.95     87.53 o 
   3  -6   8      413.15      397.80     26.53 o 
   4  -6   8     1091.70     1004.75     78.74 o 
   5  -6   8      282.31      280.44     24.79 o 
   6  -6   8       15.01       47.32     25.35 o 
   7  -6   8      805.06      727.17     70.08 o 
   8  -6   8       26.15       -7.90     20.95 o 
  -7  -5   8       22.26       20.37     15.78 o 
  -6  -5   8       83.30       48.04     16.97 o 
  -5  -5   8     2083.20     2384.54    147.90 o 
  -4  -5   8      321.86      386.29     20.81 o 
  -3  -5   8       44.67       57.15     10.45 o 
  -2  -5   8     4455.99     4505.48    105.59 o 
  -1  -5   8       28.71       43.71     12.08 o 
   0  -5   8     1867.46     1898.89    164.85 o 
   1  -5   8      306.07      281.41     20.93 o 
   2  -5   8     1807.81     1771.81     62.88 o 
   3  -5   8      183.75      210.28     14.06 o 
   4  -5   8       72.49       83.43     15.75 o 
   5  -5   8     4676.89     4703.99     90.82 o 
   6  -5   8        1.68        7.35     13.03 o 
   7  -5   8       75.02       63.98     17.79 o 
   8  -5   8      449.96      444.85     43.11 o 
  -7  -4   8       13.07        0.40     14.44 o 
  -6  -4   8     1570.73     1660.05     62.18 o 
  -5  -4   8      936.99      935.18     79.49 o 
  -4  -4   8      116.60      157.77     28.87 o 
  -3  -4   8     3354.55     3312.34     86.51 o 
  -2  -4   8     2140.15     2094.74     75.71 o 
  -1  -4   8      753.99      689.11     20.23 o 
   0  -4   8      445.02      503.38     31.57 o 
   1  -4   8     5551.47     5684.57    123.20 o 
   2  -4   8     1618.46     1657.35     47.85 o 
   3  -4   8     1945.55     1929.29     73.18 o 
   4  -4   8     3321.72     3396.19     78.80 o 
   5  -4   8      310.16      309.05     19.33 o 
   6  -4   8      324.92      327.51     27.53 o 
   7  -4   8      225.32      268.75     28.31 o 
   8  -4   8       14.73       23.83     16.87 o 
  -8  -3   8      159.42      173.20     27.80 o 
  -7  -3   8       66.74       74.58     24.46 o 
  -6  -3   8       24.99        1.57     21.56 o 
  -5  -3   8      287.08      327.05     76.40 o 
  -4  -3   8      505.10      496.96     22.15 o 
  -3  -3   8     1159.97     1188.73     32.86 o 
  -2  -3   8       62.62       62.44      8.58 o 
  -1  -3   8     4278.99     4265.61     74.82 o 
   0  -3   8     7187.48     7129.19    146.51 o 
   1  -3   8     5295.81     5385.77     90.30 o 
   2  -3   8    24967.93    25067.34    376.80 o 
   3  -3   8     3119.27     2946.56     63.20 o 
   4  -3   8      237.19      249.37     33.01 o 
   5  -3   8     2802.38     2732.95     61.01 o 
   6  -3   8       99.99      101.91     38.03 o 
   7  -3   8      322.44      318.88     41.74 o 
   8  -3   8       61.01      102.50     22.72 o 
  -8  -2   8      374.96      432.63     50.31 o 
  -7  -2   8       91.15       80.59     20.55 o 
  -6  -2   8      324.21      363.89     30.17 o 
  -5  -2   8      514.76      528.55     32.70 o 
  -4  -2   8     3801.05     3629.10     70.64 o 
  -3  -2   8        5.41       13.96     11.38 o 
  -2  -2   8       54.45       56.87     10.33 o 
  -1  -2   8    19513.83    19252.97    291.78 o 
   0  -2   8     2830.01     2894.13     54.01 o 
   1  -2   8     1023.94     1111.21     27.63 o 
   2  -2   8    10141.02     9869.21    157.70 o 
   3  -2   8      533.04      527.08     21.22 o 
   4  -2   8        1.59       -0.60      7.77 o 
   5  -2   8       10.06        2.76      9.11 o 
   6  -2   8       37.88       12.77     11.58 o 
   7  -2   8       24.34       -7.01     19.04 o 
   8  -2   8       58.17       96.68     31.40 o 
  -8  -1   8      118.92       98.10     22.19 o 
  -7  -1   8       78.73       99.83     20.81 o 
  -6  -1   8     1405.11     1271.64     52.68 o 
  -5  -1   8       13.35        8.76     12.30 o 
  -4  -1   8      905.65      896.53     27.73 o 
  -3  -1   8    10603.71    10325.48    166.24 o 
  -2  -1   8        8.59       37.79     10.18 o 
  -1  -1   8     3164.88     3210.99     60.08 o 
   0  -1   8    21780.39    21761.63    327.15 o 
   1  -1   8     1486.24     1613.74     36.49 o 
   2  -1   8      111.73       80.53      9.69 o 
   3  -1   8     1481.32     1393.48     35.80 o 
   4  -1   8     2004.19     1881.77     46.00 o 
   5  -1   8       74.81       81.52     13.50 o 
   6  -1   8       58.10       84.52     20.14 o 
   7  -1   8      935.06     1035.08     73.10 o 
   8  -1   8        1.67       -6.37     19.04 o 
  -8   0   8        0.30        9.18     15.64 o 
  -7   0   8      231.16      230.18     28.23 o 
  -6   0   8      553.80      567.06     36.96 o 
  -5   0   8      962.98      960.65     70.58 o 
  -4   0   8     2733.01     2684.38     75.82 o 
  -3   0   8      234.33      231.37     14.07 o 
  -2   0   8     4998.49     4812.92     84.57 o 
  -1   0   8      962.50      803.05     41.31 o 
   0   0   8     1019.82     1048.68     27.89 o 
   1   0   8        5.51        8.73      6.27 o 
   2   0   8      291.78      331.96     18.95 o 
   3   0   8       34.56       48.09     12.08 o 
   4   0   8       46.15       38.65     10.07 o 
   5   0   8     1183.55     1146.67     36.54 o 
   6   0   8       67.07       61.75     20.62 o 
   7   0   8       13.31       -6.05     21.27 o 
  -8   1   8      235.64      265.06     32.30 o 
  -7   1   8       32.13       22.84     17.16 o 
  -6   1   8     2097.52     2104.52     72.58 o 
  -5   1   8     1304.08     1325.03    101.76 o 
  -4   1   8        0.80      -14.54     10.91 o 
  -3   1   8     8199.26     7890.08    130.63 o 
  -2   1   8     3835.26     3912.67     72.42 o 
  -1   1   8     2335.92     2409.78     49.81 o 
   0   1   8       62.96       44.33      8.61 o 
   1   1   8     5022.58     5116.10     89.87 o 
   2   1   8     2945.70     2938.17     68.14 o 
   3   1   8      324.79      359.22     20.50 o 
   4   1   8     3241.84     3255.94     69.73 o 
   5   1   8     1194.91     1134.25     55.36 o 
   6   1   8       88.59       83.60     18.32 o 
   7   1   8      342.56      404.73     51.36 o 
  -8   2   8       59.69       96.94     22.93 o 
  -7   2   8        9.68       15.20     16.26 o 
  -6   2   8      616.41      671.76     40.21 o 
  -5   2   8     1819.59     1828.87     64.10 o 
  -4   2   8        3.24      -13.72     11.47 o 
  -3   2   8       23.15       28.99      9.67 o 
  -2   2   8      104.73      127.70     15.21 o 
  -1   2   8      586.75      525.62     32.88 o 
   0   2   8     2676.84     2701.11     54.91 o 
   1   2   8     2843.79     2741.96     56.86 o 
   2   2   8     6776.38     6849.53    119.60 o 
   3   2   8      938.23      885.10     50.06 o 
   4   2   8      215.78      220.34     33.66 o 
   5   2   8     1604.45     1571.28     56.24 o 
   6   2   8       95.50      130.73     20.66 o 
   7   2   8       10.78       20.06     26.43 o 
  -8   3   8      568.25      594.18     49.69 o 
  -7   3   8        6.82       -5.48     17.99 o 
  -6   3   8      597.80      648.62     41.20 o 
  -5   3   8     1174.34     1191.91     52.11 o 
  -4   3   8      925.66      837.68     41.42 o 
  -3   3   8      290.75      303.45     14.42 o 
  -2   3   8       65.44       62.90     10.56 o 
  -1   3   8     6880.96     6805.79    100.55 o 
   0   3   8      962.79      950.09     25.01 o 
   1   3   8      221.55      245.40     17.84 o 
   2   3   8     4341.18     4265.15     85.23 o 
   3   3   8      194.94      202.64     30.42 o 
   4   3   8      210.21      276.99     25.53 o 
   5   3   8       26.60       27.72     14.48 o 
   6   3   8        0.15       -4.10     13.27 o 
  -8   4   8       59.02       78.77     30.00 o 
  -7   4   8       12.20       66.83     35.73 o 
  -6   4   8      333.69      279.89     30.23 o 
  -5   4   8       70.19       27.88     16.10 o 
  -4   4   8       68.44       44.41     22.04 o 
  -3   4   8     4595.98     4522.70     86.19 o 
  -2   4   8     1542.96     1552.14     40.45 o 
  -1   4   8       98.07       79.67     15.04 o 
   0   4   8     6403.67     6275.08    137.57 o 
   1   4   8      293.37      327.28     25.21 o 
   2   4   8      919.57      901.10     53.02 o 
   3   4   8      452.36      423.90     30.21 o 
   4   4   8       61.13       93.65     28.25 o 
   5   4   8       10.15       -5.78     14.58 o 
   6   4   8        2.83      -13.20     17.45 o 
  -8   5   8       40.71       36.61     23.40 o 
  -7   5   8      117.21       94.51     22.93 o 
  -6   5   8      690.18      671.29     46.90 o 
  -5   5   8      354.08      383.93     32.77 o 
  -4   5   8     2685.20     2605.69     81.00 o 
  -3   5   8      444.16      486.56     27.99 o 
  -2   5   8      851.20      871.54     37.83 o 
  -1   5   8     4341.95     4435.60    107.44 o 
   0   5   8       33.16       73.58     32.86 o 
   1   5   8       49.62       64.07     16.42 o 
   2   5   8      306.80      307.13     26.91 o 
   3   5   8       76.07       84.45     19.32 o 
   4   5   8       39.67       44.31     15.74 o 
   5   5   8      197.36      162.53     28.67 o 
  -7   6   8       76.65       41.65     22.31 o 
  -6   6   8      566.65      623.29     43.98 o 
  -5   6   8      173.85      209.24     27.53 o 
  -4   6   8       69.50       52.90     24.39 o 
  -3   6   8     2160.47     2342.63     68.94 o 
  -2   6   8      129.53      151.03     19.88 o 
  -1   6   8     1216.28     1186.31     47.49 o 
   0   6   8      523.18      450.06     31.18 o 
   1   6   8      509.90      574.75     35.83 o 
   2   6   8      288.33      236.15     31.70 o 
   3   6   8      113.93      105.07     25.16 o 
   4   6   8      678.28      666.89     42.94 o 
  -7   7   8        7.07        3.11     18.10 o 
  -6   7   8      426.66      440.34     39.28 o 
  -5   7   8      215.90      205.45     43.45 o 
  -4   7   8      237.73      355.18     50.52 o 
  -3   7   8       11.56       14.90     22.86 o 
  -2   7   8        0.45        7.34     12.62 o 
  -1   7   8        0.21       -1.62     12.56 o 
   0   7   8       14.82       10.70     18.98 o 
   1   7   8      670.78      733.61     41.76 o 
   2   7   8      900.31      863.43     66.01 o 
   3   7   8        1.84       12.40     15.03 o 
   4   7   8      168.20      212.56     29.87 o 
  -6   8   8      160.27      145.93     41.91 o 
  -5   8   8      102.54      129.49     38.53 o 
  -4   8   8       41.93       27.00     27.26 o 
  -3   8   8      460.67      483.48     58.25 o 
  -2   8   8       49.41       60.59     33.47 o 
  -1   8   8      751.06      829.34     44.38 o 
   0   8   8      267.22      250.48     28.46 o 
   1   8   8       64.79       72.19     34.97 o 
   2   8   8      681.39      662.73     75.04 o 
  -5   9   8       20.40       14.27     28.02 o 
  -4   9   8       32.30       52.92     31.72 o 
  -3   9   8      210.32      179.96     43.89 o 
  -2   9   8      268.88      376.08     44.44 o 
  -1   9   8        0.02       -4.86     14.74 o 
   0   9   8      607.91      618.78     64.00 o 
   1   9   8      252.89      245.78     45.10 o 
  -2  10   8      155.07      136.22     28.70 o 
  -1 -12   9       11.57       20.00     20.82 o 
   0 -12   9       40.56        4.65     21.14 o 
   1 -12   9        5.24      -11.92     13.26 o 
   2 -12   9       24.98       27.01     15.50 o 
   3 -12   9       57.03       71.66     20.02 o 
   4 -12   9      166.31      188.19     33.06 o 
   5 -12   9       93.91      114.90     37.20 o 
  -2 -11   9      179.03      235.75     38.47 o 
  -1 -11   9      140.14      170.20     34.40 o 
   0 -11   9      659.33      676.82     42.81 o 
   1 -11   9      519.99      539.64     44.14 o 
   2 -11   9       71.28       80.76     27.35 o 
   3 -11   9     1261.63     1361.59     57.41 o 
   4 -11   9      103.26      104.54     20.53 o 
   5 -11   9       14.03       15.35     23.69 o 
   6 -11   9      322.07      375.27     59.06 o 
  -3 -10   9       31.89       21.40     20.25 o 
  -2 -10   9       45.66       56.68     22.23 o 
  -1 -10   9       58.27       64.48     18.77 o 
   0 -10   9      163.22      187.88     25.06 o 
   1 -10   9     1017.30      951.54     45.70 o 
   2 -10   9        4.68        0.03     12.42 o 
   3 -10   9        1.37        8.92     12.58 o 
   4 -10   9      771.45      798.37     42.41 o 
   5 -10   9       25.33       -4.14     22.86 o 
   6 -10   9      214.95      197.86     48.42 o 
  -4  -9   9       45.52       62.86     23.25 o 
  -3  -9   9      283.48      329.60     31.05 o 
  -2  -9   9     1911.27     1897.82     67.97 o 
  -1  -9   9       89.79      123.89     20.69 o 
   0  -9   9     1581.06     1567.18     87.96 o 
   1  -9   9     2249.83     2456.46     76.32 o 
   2  -9   9      358.78      361.61     28.86 o 
   3  -9   9      893.54      958.42     44.10 o 
   4  -9   9      162.79      184.33     23.33 o 
   5  -9   9       84.18      106.84     19.97 o 
   6  -9   9      175.20      189.06     43.57 o 
   7  -9   9        3.94      -18.98     23.63 o 
  -5  -8   9        1.18       15.16     19.17 o 
  -4  -8   9      400.68      456.30     34.31 o 
  -3  -8   9      497.70      518.23     69.51 o 
  -2  -8   9      779.67      801.67     40.86 o 
  -1  -8   9     1071.71     1066.07     46.02 o 
   0  -8   9      589.49      507.67     32.55 o 
   1  -8   9     1121.30     1113.42     46.13 o 
   2  -8   9      174.55      170.74     22.49 o 
   3  -8   9       67.00       55.02     17.26 o 
   4  -8   9      251.24      285.50     40.62 o 
   5  -8   9      123.29      166.32     22.63 o 
   6  -8   9      558.07      589.88     65.08 o 
   7  -8   9        0.25       24.64     25.41 o 
  -5  -7   9     1528.40     1652.53     61.00 o 
  -4  -7   9       80.57       70.52     17.97 o 
  -3  -7   9      183.89      183.11     22.75 o 
  -2  -7   9     4577.19     4600.48    114.30 o 
  -1  -7   9      159.97      146.63     20.08 o 
   0  -7   9      367.30      354.60     26.52 o 
   1  -7   9     1091.06     1111.56     46.67 o 
   2  -7   9     1118.05     1003.28     42.20 o 
   3  -7   9     1093.95     1072.54     44.67 o 
   4  -7   9      138.61      135.14     19.86 o 
   5  -7   9     1470.00     1439.27    117.03 o 
   6  -7   9        0.11        9.74     22.93 o 
   7  -7   9       35.92       50.95     28.59 o 
   8  -7   9      189.78      214.93     52.23 o 
  -6  -6   9        4.37       11.53     20.95 o 
  -5  -6   9       23.18       25.54     24.45 o 
  -4  -6   9     3367.19     3519.82    101.49 o 
  -3  -6   9       19.59       16.42     12.60 o 
  -2  -6   9      294.25      310.68     25.00 o 
  -1  -6   9     1083.10     1143.72     44.08 o 
   0  -6   9     3381.67     3341.84     86.71 o 
   1  -6   9      534.63      473.61     28.60 o 
   2  -6   9      343.58      356.79     25.72 o 
   3  -6   9     7793.02     7726.91    271.28 o 
   4  -6   9      394.16      362.22     27.73 o 
   5  -6   9      101.56      122.70     19.84 o 
   6  -6   9     2420.71     2422.68    123.71 o 
   7  -6   9        5.72       23.12     23.94 o 
   8  -6   9       79.97      109.93     40.32 o 
  -7  -5   9      269.25      311.41     51.03 o 
  -6  -5   9        9.57       14.77     21.52 o 
  -5  -5   9     1010.64     1059.91     74.20 o 
  -4  -5   9      419.18      445.15     28.98 o 
  -3  -5   9      179.59      175.98     20.07 o 
  -2  -5   9       11.94       21.28     12.70 o 
  -1  -5   9     1193.18     1144.37     42.71 o 
   0  -5   9     2588.98     2539.55     69.54 o 
   1  -5   9     3157.83     3073.92     79.41 o 
   2  -5   9      908.38      926.75     37.89 o 
   3  -5   9      885.03      847.88     37.63 o 
   4  -5   9     1666.53     1570.01     53.85 o 
   5  -5   9      261.74      334.02     30.27 o 
   6  -5   9        0.50      -10.95     20.38 o 
   7  -5   9       22.14        6.30     22.48 o 
   8  -5   9        2.28       13.37     21.21 o 
  -7  -4   9      218.94      276.28     85.59 o 
  -6  -4   9      368.25      383.20     31.74 o 
  -5  -4   9      344.82      306.79     39.25 o 
  -4  -4   9        7.59       12.63      8.98 o 
  -3  -4   9     1587.95     1619.58     40.93 o 
  -2  -4   9     5901.54     5985.59    131.73 o 
  -1  -4   9      957.21      988.73     56.54 o 
   0  -4   9     9211.98     8612.54    176.76 o 
   1  -4   9     6719.72     6477.70    139.08 o 
   2  -4   9       19.95       18.53     29.17 o 
   3  -4   9     3366.10     3401.47     66.44 o 
   4  -4   9     1716.21     1736.04     46.48 o 
   5  -4   9      490.09      446.90     22.67 o 
   6  -4   9       63.07      111.41     19.51 o 
   7  -4   9      143.82      133.75     22.40 o 
   8  -4   9      231.34      206.18     34.11 o 
  -7  -3   9      172.09      232.36     31.95 o 
  -6  -3   9      250.86      163.96     23.75 o 
  -5  -3   9        7.69       13.88     13.10 o 
  -4  -3   9       55.44       47.59     10.91 o 
  -3  -3   9     5943.30     5910.89    104.69 o 
  -2  -3   9     1888.49     1940.03     43.17 o 
  -1  -3   9      937.48      934.09     25.66 o 
   0  -3   9     5947.50     5874.85     98.39 o 
   1  -3   9     2622.49     2709.52     52.03 o 
   2  -3   9       28.26       19.27      7.03 o 
   3  -3   9       24.15       21.88      8.13 o 
   4  -3   9       37.94       56.52     10.59 o 
   5  -3   9       50.71       77.95     12.65 o 
   6  -3   9      561.74      568.46     26.90 o 
   7  -3   9        8.15        3.83     13.60 o 
   8  -3   9       74.90       62.03     28.15 o 
  -8  -2   9       98.82       95.82     22.49 o 
  -7  -2   9      166.03      198.99     37.17 o 
  -6  -2   9       10.18        9.07     14.19 o 
  -5  -2   9     3767.12     3762.78    101.02 o 
  -4  -2   9      312.86      326.47     37.24 o 
  -3  -2   9       25.07       16.43      8.07 o 
  -2  -2   9    17342.20    16691.81    257.83 o 
  -1  -2   9      260.70      300.90     42.95 o 
   0  -2   9     1177.31     1200.27     29.84 o 
   1  -2   9     8848.22     9000.22    145.23 o 
   2  -2   9      538.42      533.45     20.74 o 
   3  -2   9     1051.91     1059.78     31.13 o 
   4  -2   9       49.51       56.68     11.30 o 
   5  -2   9     1641.02     1659.78     45.21 o 
   6  -2   9       22.88       36.65     11.56 o 
   7  -2   9        1.43       -9.93     18.02 o 
   8  -2   9      178.60      208.81     39.11 o 
  -8  -1   9      101.95       69.24     21.05 o 
  -7  -1   9      238.43      275.50     30.01 o 
  -6  -1   9      142.79      170.54     23.64 o 
  -5  -1   9      944.09      886.65     42.62 o 
  -4  -1   9     4533.50     4493.74     94.41 o 
  -3  -1   9      699.41      621.52     22.98 o 
  -2  -1   9      153.90      179.87     12.90 o 
  -1  -1   9     2324.78     2419.36     59.41 o 
   0  -1   9      701.33      756.42     23.64 o 
   1  -1   9      125.57      154.42     12.15 o 
   2  -1   9        3.86       -6.56      9.04 o 
   3  -1   9     4462.69     4402.36     83.00 o 
   4  -1   9       16.64       34.51     10.09 o 
   5  -1   9        2.21       -7.43     11.49 o 
   6  -1   9     1379.86     1365.93     41.99 o 
   7  -1   9        0.77       21.46     21.72 o 
  -8   0   9      350.75      356.31     38.84 o 
  -7   0   9      836.58      866.54     47.51 o 
  -6   0   9       69.98      107.11     20.68 o 
  -5   0   9     3126.97     3238.23     92.14 o 
  -4   0   9     2045.62     1984.51     63.76 o 
  -3   0   9      341.39      379.45     30.63 o 
  -2   0   9     2142.14     2079.03     46.02 o 
  -1   0   9     2475.08     2405.26     59.06 o 
   0   0   9     3419.08     3458.82     65.94 o 
   1   0   9      967.20     1009.13     29.05 o 
   2   0   9     3985.48     4127.77     77.77 o 
   3   0   9     3600.16     3417.72     69.11 o 
   4   0   9     1590.42     1599.20     52.87 o 
   5   0   9     1007.57      995.61     35.13 o 
   6   0   9      179.28      143.48     17.45 o 
   7   0   9        0.06      -26.11     18.34 o 
  -8   1   9       86.81       73.48     21.77 o 
  -7   1   9      202.68      231.05     30.42 o 
  -6   1   9      172.69      220.80     43.67 o 
  -5   1   9       16.18       21.16     26.24 o 
  -4   1   9      226.20      244.43     24.29 o 
  -3   1   9      838.20      872.35     37.67 o 
  -2   1   9     3441.61     3346.38     65.68 o 
  -1   1   9      964.55      936.74     28.26 o 
   0   1   9     7375.91     7218.85    121.80 o 
   1   1   9     3830.78     3850.34     73.33 o 
   2   1   9     1277.52     1290.59     35.23 o 
   3   1   9     3773.11     3788.28     99.74 o 
   4   1   9      875.31      805.51     31.26 o 
   5   1   9       94.12       98.61     15.76 o 
   6   1   9      476.03      476.05     48.69 o 
   7   1   9       24.44       46.74     26.11 o 
  -8   2   9       73.74       54.30     20.68 o 
  -7   2   9      420.14      469.08     38.07 o 
  -6   2   9      284.53      242.87     28.16 o 
  -5   2   9      511.64      508.57     35.38 o 
  -4   2   9       15.99        4.26     13.87 o 
  -3   2   9     4195.60     4028.33     77.20 o 
  -2   2   9      214.87      194.83     14.66 o 
  -1   2   9      435.99      433.45     20.11 o 
   0   2   9    12099.90    12127.00    193.87 o 
   1   2   9     1422.70     1381.54     41.01 o 
   2   2   9        1.02       -1.83      8.69 o 
   3   2   9      355.23      350.52     22.08 o 
   4   2   9        0.16        6.32      9.78 o 
   5   2   9      110.53      125.44     38.28 o 
   6   2   9       50.25        8.51     14.20 o 
  -8   3   9        6.80       -1.56     17.06 o 
  -7   3   9       54.91       76.51     21.62 o 
  -6   3   9        2.98       -1.22     13.83 o 
  -5   3   9     1742.59     1678.47     63.69 o 
  -4   3   9       18.06       29.64     38.37 o 
  -3   3   9       39.30       25.59      8.43 o 
  -2   3   9     9358.31     9195.04    131.70 o 
  -1   3   9      124.27      132.58     11.68 o 
   0   3   9      155.39      159.26     15.32 o 
   1   3   9     3452.21     3240.69     69.63 o 
   2   3   9      266.69      288.46     27.17 o 
   3   3   9      961.97      938.40     41.56 o 
   4   3   9      132.27       87.15     18.15 o 
   5   3   9      673.59      654.80    119.61 o 
   6   3   9       14.79       40.00     16.25 o 
  -8   4   9      194.58      161.55     49.94 o 
  -7   4   9       41.33        2.70     29.96 o 
  -6   4   9      365.22      382.93     60.25 o 
  -5   4   9       92.67      102.36     22.19 o 
  -4   4   9      932.85      966.26     58.03 o 
  -3   4   9     2150.89     2106.56     50.75 o 
  -2   4   9       53.35       49.82     11.48 o 
  -1   4   9      528.14      509.42     46.32 o 
   0   4   9      216.84      273.25     23.86 o 
   1   4   9      106.00       72.08     25.06 o 
   2   4   9       86.41       98.45     18.66 o 
   3   4   9      295.54      316.35     27.93 o 
   4   4   9       71.50      111.51     20.27 o 
   5   4   9        0.14       -5.89     19.14 o 
  -7   5   9      238.87      171.37     63.67 o 
  -6   5   9       81.99      104.01     25.79 o 
  -5   5   9     1383.15     1344.20     62.02 o 
  -4   5   9      423.80      478.89     55.86 o 
  -3   5   9       36.16       33.18     11.88 o 
  -2   5   9      550.21      562.03     31.51 o 
  -1   5   9      526.41      493.68     36.63 o 
   0   5   9      530.73      628.53     37.74 o 
   1   5   9       91.58       86.08     18.37 o 
   2   5   9      824.74      913.28     71.88 o 
   3   5   9      357.92      322.30     34.89 o 
   4   5   9      310.87      318.33     31.61 o 
   5   5   9      312.72      267.07     35.65 o 
  -7   6   9       97.25       91.71     39.01 o 
  -6   6   9        8.25       -9.03     15.79 o 
  -5   6   9      299.97      346.89     50.46 o 
  -4   6   9        8.74      -10.19     20.00 o 
  -3   6   9        8.89       -7.01     21.21 o 
  -2   6   9        2.43      -15.93     10.62 o 
  -1   6   9      312.59      346.83     27.90 o 
   0   6   9      944.16      922.89     43.52 o 
   1   6   9       20.14      -18.15     18.98 o 
   2   6   9      560.82      612.89     39.29 o 
   3   6   9      756.69      688.74     43.31 o 
   4   6   9       26.70        6.11     15.27 o 
  -6   7   9        5.66       22.18     18.51 o 
  -5   7   9      243.43      234.57     48.67 o 
  -4   7   9        2.46       -1.78     24.26 o 
  -3   7   9      960.25     1041.70     78.33 o 
  -2   7   9       32.45       50.80     18.09 o 
  -1   7   9       39.36       62.86     18.13 o 
   0   7   9     2125.01     2170.88    161.46 o 
   1   7   9      373.54      430.35     35.11 o 
   2   7   9       45.49       61.22     19.60 o 
   3   7   9      317.54      279.77     32.48 o 
  -5   8   9      159.76      141.98     39.68 o 
  -4   8   9        2.39       32.48     29.42 o 
  -3   8   9        3.24        4.52     22.54 o 
  -2   8   9     1429.15     1261.02     54.51 o 
  -1   8   9      191.22      244.95     37.87 o 
   0   8   9       21.26       18.79     17.02 o 
   1   8   9      635.76      618.05     43.38 o 
   2   8   9       15.95       32.52     16.39 o 
  -4   9   9      125.41       82.10     37.83 o 
  -3   9   9      452.74      607.32     68.95 o 
  -2   9   9        1.06      -15.13     13.58 o 
  -1   9   9      163.64      143.99     67.36 o 
   0   9   9      197.80      179.01     36.02 o 
   0 -12  10        0.58       20.95     20.38 o 
   1 -12  10      622.11      558.03     45.35 o 
   2 -12  10      115.90      100.22     22.81 o 
   3 -12  10       20.65       15.52     15.55 o 
   4 -12  10      440.61      463.95     37.83 o 
  -2 -11  10      194.27      163.46     35.86 o 
  -1 -11  10      573.95      646.28     43.55 o 
   0 -11  10      112.38      154.62     51.02 o 
   1 -11  10       62.08       61.23     18.83 o 
   2 -11  10     1088.46     1053.41     50.91 o 
   3 -11  10        0.44        9.83     14.32 o 
   4 -11  10      112.33       83.19     20.08 o 
   5 -11  10      230.75      243.10     49.75 o 
  -3 -10  10        1.52        2.99     20.57 o 
  -2 -10  10      161.84      188.11     27.07 o 
  -1 -10  10     1752.75     1841.61     68.96 o 
   0 -10  10      204.90      221.48     52.59 o 
   1 -10  10      817.21      783.46     46.62 o 
   2 -10  10      402.95      418.53     33.35 o 
   3 -10  10        0.35       13.00     13.37 o 
   4 -10  10       88.43       85.79     20.33 o 
   5 -10  10        0.00       -0.07     13.26 o 
   6 -10  10       65.89       70.57     33.63 o 
  -4  -9  10       36.40       46.36     23.12 o 
  -3  -9  10     1176.43     1316.01     57.39 o 
  -2  -9  10      122.04      126.38     29.62 o 
  -1  -9  10      658.80      608.01     38.09 o 
   0  -9  10      861.67      845.95     42.58 o 
   1  -9  10       65.59       56.92     32.13 o 
   2  -9  10     1071.25     1042.27     48.02 o 
   3  -9  10      134.54      148.18     21.24 o 
   4  -9  10     1062.18      967.76     74.20 o 
   5  -9  10       36.81       62.24     17.44 o 
   6  -9  10      154.94      173.07     43.06 o 
   7  -9  10      338.27      428.23     64.93 o 
  -4  -8  10      971.55     1052.42     49.21 o 
  -3  -8  10      210.22      231.24     26.54 o 
  -2  -8  10        0.80        7.23     12.73 o 
  -1  -8  10      726.27      695.74     43.72 o 
   0  -8  10      175.73      159.59     22.08 o 
   1  -8  10       45.73       68.14     16.90 o 
   2  -8  10      573.20      495.20     32.59 o 
   3  -8  10      942.24      833.22     72.61 o 
   4  -8  10       13.37       18.08     17.13 o 
   5  -8  10      306.15      363.90     30.81 o 
   6  -8  10      280.33      314.74     52.69 o 
   7  -8  10       61.02       25.03     27.07 o 
  -6  -7  10      426.22      558.22     65.06 o 
  -5  -7  10       74.37      148.97     39.93 o 
  -4  -7  10       87.04       88.41     19.20 o 
  -3  -7  10      577.16      630.90     36.76 o 
  -2  -7  10     1044.42     1139.68     47.80 o 
  -1  -7  10      848.78      770.63     38.61 o 
   0  -7  10       42.35       28.24     14.25 o 
   1  -7  10     5440.26     5089.60    122.18 o 
   2  -7  10      247.01      259.45     23.91 o 
   3  -7  10        0.04       -6.17     10.84 o 
   4  -7  10     3791.79     3818.54    182.38 o 
   5  -7  10       32.64       24.13     19.26 o 
   6  -7  10      153.66       88.80     33.51 o 
   7  -7  10      284.76      400.36     60.21 o 
  -6  -6  10      219.69      184.42     42.55 o 
  -5  -6  10       24.04       45.79     26.43 o 
  -4  -6  10      195.64      177.40     60.27 o 
  -3  -6  10       53.01       70.39     16.24 o 
  -2  -6  10      552.79      599.31     36.88 o 
  -1  -6  10     1156.24     1175.04     46.18 o 
   0  -6  10        1.37      -13.14      9.15 o 
   1  -6  10     2337.49     2229.25     66.73 o 
   2  -6  10     2756.49     2657.79    160.64 o 
   3  -6  10       57.48       54.66     15.24 o 
   4  -6  10       70.46       32.19     14.06 o 
   5  -6  10      334.11      321.54     31.96 o 
   6  -6  10        7.39       -7.45     18.47 o 
   7  -6  10      194.23      169.38     42.17 o 
   8  -6  10        6.57       37.89     28.40 o 
  -7  -5  10       67.78       90.82     34.90 o 
  -6  -5  10      135.45      115.48     35.80 o 
  -5  -5  10      961.77     1060.99     76.81 o 
  -4  -5  10     1593.69     1560.67     54.89 o 
  -3  -5  10       54.29       58.42     28.09 o 
  -2  -5  10     2038.43     2039.40     63.40 o 
  -1  -5  10     9779.45     9327.49    194.27 o 
   0  -5  10      844.44      824.21     39.09 o 
   1  -5  10     4113.77     4119.11    100.79 o 
   2  -5  10     5361.31     5165.58    120.36 o 
   3  -5  10       21.85        6.71     12.09 o 
   4  -5  10     1064.70     1142.22    118.27 o 
   5  -5  10      359.71      420.50     70.67 o 
   6  -5  10      431.11      367.79     49.39 o 
   7  -5  10       54.26      100.05     34.65 o 
   8  -5  10        3.42       -9.23     22.35 o 
  -7  -4  10        0.87      -12.16     20.76 o 
  -6  -4  10       38.90       32.48     25.22 o 
  -5  -4  10      195.01      185.51     37.84 o 
  -4  -4  10      428.33      397.59     27.04 o 
  -3  -4  10     2656.08     2610.72    117.32 o 
  -2  -4  10     2875.92     2686.87     73.38 o 
  -1  -4  10     1040.76     1037.54     40.51 o 
   0  -4  10     4164.91     4075.33     98.26 o 
   1  -4  10      685.03      678.13     32.12 o 
   2  -4  10      980.84     1134.61     43.21 o 
   3  -4  10      737.69      805.83     72.31 o 
   4  -4  10     1449.35     1431.88     51.64 o 
   5  -4  10      163.19      211.65     40.77 o 
   6  -4  10      290.16      308.09     32.40 o 
   7  -4  10      343.03      334.14     51.10 o 
  -7  -3  10      619.56      687.02     43.76 o 
  -6  -3  10      202.94      238.95     47.36 o 
  -5  -3  10       26.58       42.86     15.29 o 
  -4  -3  10     4092.93     4155.22     81.72 o 
  -3  -3  10      694.85      695.86     25.79 o 
  -2  -3  10      196.77      242.34     28.26 o 
  -1  -3  10     6858.24     6495.93    140.33 o 
   0  -3  10      991.97     1005.29     38.77 o 
   1  -3  10      681.90      662.59     31.81 o 
   2  -3  10        0.61        6.27     10.35 o 
   3  -3  10     2347.58     2313.15    108.77 o 
   4  -3  10      165.04      124.74     15.09 o 
   5  -3  10      180.56      164.93     16.49 o 
   6  -3  10      864.95      841.64     33.05 o 
   7  -3  10       15.76        6.05     17.64 o 
  -7  -2  10      126.45      122.78     23.20 o 
  -6  -2  10     1332.38     1451.99     59.24 o 
  -5  -2  10       75.52      101.91     19.45 o 
  -4  -2  10      484.97      516.73     23.45 o 
  -3  -2  10     2447.10     2385.13     52.95 o 
  -2  -2  10      408.74      424.79     19.39 o 
  -1  -2  10        1.38        4.22      6.59 o 
   0  -2  10      247.84      229.14     13.87 o 
   1  -2  10     5319.28     5326.85     93.92 o 
   2  -2  10     1871.46     1814.61     42.91 o 
   3  -2  10        5.88       -9.07      7.03 o 
   4  -2  10     4281.40     4371.99    249.51 o 
   5  -2  10       27.54       20.09     10.01 o 
   6  -2  10        3.94        4.59     11.61 o 
   7  -2  10      412.82      438.56     49.26 o 
  -8  -1  10        0.76       24.80     17.74 o 
  -7  -1  10      410.47      463.34     37.50 o 
  -6  -1  10     1018.07     1033.83     49.07 o 
  -5  -1  10       23.68        8.91     13.37 o 
  -4  -1  10     1061.53     1063.53     44.86 o 
  -3  -1  10     2197.19     2119.22     48.74 o 
  -2  -1  10     2043.36     2068.63     46.95 o 
  -1  -1  10      222.84      228.57     14.74 o 
   0  -1  10      836.49      880.03     40.19 o 
   1  -1  10     2817.52     2781.59     57.34 o 
   2  -1  10     3187.42     3366.33     67.41 o 
   3  -1  10     1230.05     1303.31     37.11 o 
   4  -1  10      392.29      390.69     21.81 o 
   5  -1  10      544.26      570.62     49.15 o 
   6  -1  10      108.21      132.16     16.48 o 
   7  -1  10       78.59       96.75     30.70 o 
  -8   0  10       89.94      109.26     23.92 o 
  -7   0  10        1.27        3.09     14.72 o 
  -6   0  10      107.16      162.89     30.06 o 
  -5   0  10      698.18      687.71     39.44 o 
  -4   0  10     1702.30     1686.48     58.92 o 
  -3   0  10      280.30      272.15     17.07 o 
  -2   0  10     2707.95     2684.28     56.85 o 
  -1   0  10     9018.20     8951.31    147.68 o 
   0   0  10     1034.94     1013.72     29.93 o 
   1   0  10     5636.92     5872.19    103.96 o 
   2   0  10     2745.52     2603.90     56.74 o 
   3   0  10      441.69      404.70     34.85 o 
   4   0  10     1422.18     1495.96     52.39 o 
   5   0  10      128.40      142.04     17.37 o 
   6   0  10      209.55      187.57     19.50 o 
   7   0  10      138.42      161.21     37.39 o 
  -8   1  10       28.00       19.66     17.94 o 
  -7   1  10       77.59       26.89     18.24 o 
  -6   1  10       13.56       35.32     17.33 o 
  -5   1  10     1733.45     1721.29     64.01 o 
  -4   1  10        0.36      -17.07     11.38 o 
  -3   1  10      739.56      792.48     27.54 o 
  -2   1  10     4935.61     4774.85     89.51 o 
  -1   1  10     1502.52     1427.75     37.71 o 
   0   1  10      556.60      527.80     22.36 o 
   1   1  10     2695.74     2705.72     57.99 o 
   2   1  10       31.14       21.55     25.57 o 
   3   1  10      234.64      238.15     19.31 o 
   4   1  10        0.15       -1.78      9.26 o 
   5   1  10       20.69        6.84     10.08 o 
   6   1  10       37.03       54.83     16.81 o 
   7   1  10       39.29       22.48     28.47 o 
  -8   2  10        8.53       16.32     26.75 o 
  -7   2  10      631.36      605.70     43.46 o 
  -6   2  10       63.37       57.48     19.83 o 
  -5   2  10        1.67      -17.50     12.99 o 
  -4   2  10     4445.36     4428.17    149.54 o 
  -3   2  10       62.73       95.94     12.70 o 
  -2   2  10       38.37       42.26     10.63 o 
  -1   2  10     6704.75     6610.47    115.91 o 
   0   2  10      128.27      159.38     14.48 o 
   1   2  10      197.64      229.05     21.22 o 
   2   2  10      921.04      876.62     54.05 o 
   3   2  10     1471.38     1513.49     45.33 o 
   4   2  10       38.22       31.63     12.49 o 
   5   2  10       98.01       73.55     40.25 o 
   6   2  10      568.41      613.10     79.42 o 
  -8   3  10       28.92       10.91     25.60 o 
  -7   3  10      411.95      419.85     63.34 o 
  -6   3  10      412.68      452.80     37.32 o 
  -5   3  10      176.40      160.29     24.21 o 
  -4   3  10      193.95      182.12     24.01 o 
  -3   3  10     1506.30     1511.17     35.19 o 
  -2   3  10       77.06       74.44     10.83 o 
  -1   3  10      141.91      161.20     16.45 o 
   0   3  10      163.35      129.17     15.01 o 
   1   3  10     1032.89     1082.75     36.79 o 
   2   3  10        6.44       -2.95      9.61 o 
   3   3  10        4.41       11.51     16.81 o 
   4   3  10     1464.12     1455.84    164.47 o 
   5   3  10        0.91        6.33     13.44 o 
   6   3  10        8.45       19.60     26.43 o 
  -7   4  10      246.99      246.69     33.34 o 
  -6   4  10      505.06      486.91     39.10 o 
  -5   4  10       18.51       35.52     17.16 o 
  -4   4  10      751.78      764.76     41.69 o 
  -3   4  10      645.23      623.74     26.94 o 
  -2   4  10      422.84      478.35     24.04 o 
  -1   4  10       31.77       22.70     10.88 o 
   0   4  10      945.46     1098.49     37.33 o 
   1   4  10     1342.44     1375.29     52.41 o 
   2   4  10     1262.70     1255.47     51.04 o 
   3   4  10      778.34      917.93     44.71 o 
   4   4  10      313.90      302.19     30.00 o 
   5   4  10      277.99      222.53     34.53 o 
  -7   5  10       44.66       37.14     19.70 o 
  -6   5  10      151.64      132.94     24.99 o 
  -5   5  10        8.08        1.24     15.04 o 
  -4   5  10       19.91       32.36     15.47 o 
  -3   5  10       24.96       45.66     24.77 o 
  -2   5  10      251.50      268.94     24.26 o 
  -1   5  10      527.02      530.33     33.01 o 
   0   5  10      932.41      991.02     44.60 o 
   1   5  10      811.96      895.29     43.43 o 
   2   5  10      810.03      711.42     40.50 o 
   3   5  10      203.66      225.04     27.66 o 
   4   5  10      272.78      365.14     33.88 o 
  -6   6  10       26.92       25.22     18.02 o 
  -5   6  10      269.87      194.89     44.15 o 
  -4   6  10       70.85       67.51     29.30 o 
  -3   6  10       26.28       28.72     24.58 o 
  -2   6  10     2074.10     2195.46     70.01 o 
  -1   6  10      190.48      206.47     24.69 o 
   0   6  10       12.81        2.10     12.54 o 
   1   6  10      697.74      699.32     41.71 o 
   2   6  10       19.82        5.94     13.77 o 
   3   6  10        0.37        6.91     13.39 o 
  -6   7  10       11.01       16.11     29.17 o 
  -5   7  10       49.08       93.05     35.66 o 
  -4   7  10      936.40     1083.39     81.96 o 
  -3   7  10      228.66      269.86     48.35 o 
  -2   7  10       34.26       48.52     20.89 o 
  -1   7  10     1786.18     1788.39     65.97 o 
   0   7  10       57.83       32.99     15.87 o 
   1   7  10      131.45      154.78     36.08 o 
   2   7  10      117.83      125.40     48.85 o 
  -5   8  10      235.36      307.38     54.85 o 
  -4   8  10      140.99      130.32     39.94 o 
  -3   8  10      268.56      304.91     53.77 o 
  -2   8  10      293.99      296.60     57.40 o 
  -1   8  10        2.04       -9.80     14.37 o 
   0   8  10        3.84       10.54     14.54 o 
   1   8  10        0.04       19.55     16.91 o 
  -2   9  10       41.17       30.71     19.66 o 
   0 -12  11      335.43      437.63     75.92 o 
   1 -12  11       94.72       91.28     23.18 o 
   2 -12  11       14.23      -19.85     13.23 o 
   3 -12  11      242.01      227.73     33.51 o 
   4 -12  11       74.14       72.58     21.07 o 
  -2 -11  11       26.79       18.21     22.23 o 
  -1 -11  11      142.89      157.18     26.60 o 
   0 -11  11      428.28      410.86     35.92 o 
   1 -11  11       14.68        7.82     14.89 o 
   2 -11  11      120.47       75.19     43.54 o 
   3 -11  11       22.38        3.93     14.38 o 
   4 -11  11       54.53       35.82     27.00 o 
   5 -11  11        0.01       34.83     28.02 o 
  -3 -10  11       59.00       92.09     29.61 o 
  -2 -10  11      741.49      724.28     45.34 o 
  -1 -10  11       59.52       59.65     19.02 o 
   0 -10  11      499.85      493.56     37.08 o 
   1 -10  11      321.54      367.76     66.17 o 
   2 -10  11      889.40      878.94    100.55 o 
   3 -10  11      290.36      258.86     28.42 o 
   4 -10  11      121.22      102.11     20.99 o 
   5 -10  11      652.32      670.70     52.37 o 
   6 -10  11        0.70       20.38     27.70 o 
  -4  -9  11        3.89       -4.51     14.95 o 
  -3  -9  11      279.43      269.44     29.86 o 
  -2  -9  11       54.93       45.16     17.05 o 
  -1  -9  11       24.60        2.98     13.02 o 
   0  -9  11      148.98      152.23     23.19 o 
   1  -9  11       34.18       51.88     16.68 o 
   2  -9  11        0.70        1.73     11.76 o 
   3  -9  11     1103.83     1117.28     50.07 o 
   4  -9  11      234.04      231.70     40.81 o 
   5  -9  11      101.38       90.50     25.13 o 
   6  -9  11      204.79      209.71     48.22 o 
  -5  -8  11      319.02      375.02     57.72 o 
  -4  -8  11      453.08      419.37     42.57 o 
  -3  -8  11      138.42      137.32     22.04 o 
  -2  -8  11      234.27      243.63     26.62 o 
  -1  -8  11     1653.56     1579.16     59.47 o 
   0  -8  11      676.06      649.55     51.56 o 
   1  -8  11       13.74       14.31     13.17 o 
   2  -8  11     1699.10     1669.96    182.84 o 
   3  -8  11      376.07      376.94     30.39 o 
   4  -8  11       44.91       26.64     15.18 o 
   5  -8  11      961.09      991.84     54.35 o 
   6  -8  11        9.16      -22.42     18.98 o 
   7  -8  11       64.83       28.21     30.19 o 
  -5  -7  11       22.25       36.24     29.36 o 
  -4  -7  11      122.49       97.34     19.82 o 
  -3  -7  11      702.64      671.94     45.59 o 
  -2  -7  11       41.50       41.71     16.62 o 
  -1  -7  11      971.55      995.24     45.24 o 
   0  -7  11     2241.58     2227.78     70.49 o 
   1  -7  11      139.75      123.37     38.09 o 
   2  -7  11      547.19      570.37     34.68 o 
   3  -7  11     1271.70     1352.40     53.07 o 
   4  -7  11       76.60       69.65     18.09 o 
   5  -7  11      101.76      119.68     20.93 o 
   6  -7  11       88.33       61.33     29.17 o 
   7  -7  11       66.48       43.56     29.17 o 
  -6  -6  11      389.83      447.70     60.73 o 
  -5  -6  11       38.86       11.08     25.22 o 
  -4  -6  11      198.27      194.58     23.54 o 
  -3  -6  11     5178.79     4923.03    122.01 o 
  -2  -6  11      147.02      111.00     19.23 o 
  -1  -6  11      938.21      922.13     41.53 o 
   0  -6  11     5390.26     5051.40    159.31 o 
   1  -6  11       88.09       74.86     25.99 o 
   2  -6  11      689.83      722.77     37.05 o 
   3  -6  11     1760.04     1698.38     59.32 o 
   4  -6  11      164.60      113.21     40.01 o 
   5  -6  11       37.80       47.64     15.48 o 
   6  -6  11        3.10        3.25     22.35 o 
   7  -6  11      159.23       73.32     33.57 o 
  -6  -5  11        4.77      -20.82     18.72 o 
  -5  -5  11      855.98      705.63     67.73 o 
  -4  -5  11      192.28      173.10     24.02 o 
  -3  -5  11      130.98      160.74     20.46 o 
  -2  -5  11     2869.45     2789.52     78.89 o 
  -1  -5  11       32.62       31.24     13.63 o 
   0  -5  11      486.98      556.50     32.22 o 
   1  -5  11     2057.32     1927.09     61.40 o 
   2  -5  11     1448.83     1344.34     76.32 o 
   3  -5  11      114.94       98.94     18.04 o 
   4  -5  11      297.56      325.25     27.80 o 
   5  -5  11     1505.17     1588.08     58.58 o 
   6  -5  11       21.38       28.63     14.42 o 
   7  -5  11      152.88      121.66     37.01 o 
  -7  -4  11        4.66      -13.76     22.35 o 
  -6  -4  11     1174.79     1275.88     89.46 o 
  -5  -4  11      728.17      749.76     67.21 o 
  -4  -4  11       49.69       38.74     14.18 o 
  -3  -4  11     2667.48     2734.31     76.82 o 
  -2  -4  11      426.83      431.04     28.15 o 
  -1  -4  11       93.03      123.34     17.59 o 
   0  -4  11      239.93      252.86     33.04 o 
   1  -4  11     2060.45     2084.41     63.03 o 
   2  -4  11      378.96      345.20     29.45 o 
   3  -4  11     1420.69     1372.28     51.27 o 
   4  -4  11     1233.69     1390.10     52.97 o 
   5  -4  11        0.45        6.76     12.13 o 
   6  -4  11      182.74      174.90     23.59 o 
   7  -4  11      114.20      196.30     42.23 o 
  -7  -3  11       66.81       61.08     30.83 o 
  -6  -3  11       10.74       24.01     25.03 o 
  -5  -3  11     1522.20     1595.91     95.47 o 
  -4  -3  11      315.40      312.60     24.28 o 
  -3  -3  11      123.44      137.12     18.32 o 
  -2  -3  11     1036.40     1071.89     42.50 o 
  -1  -3  11     5213.92     5200.40    119.42 o 
   0  -3  11      586.18      600.97     31.29 o 
   1  -3  11      172.67      204.63     20.71 o 
   2  -3  11     6082.21     6257.08    139.89 o 
   3  -3  11      535.26      518.97     31.34 o 
   4  -3  11        2.10       15.80     13.50 o 
   5  -3  11     2189.30     2186.47     69.03 o 
   6  -3  11       20.01        8.02     13.83 o 
  -7  -2  11        2.31       -5.51     14.53 o 
  -6  -2  11      177.15      180.31     25.47 o 
  -5  -2  11       56.41       79.35     35.86 o 
  -4  -2  11      579.60      569.93     47.72 o 
  -3  -2  11      381.42      436.99     21.27 o 
  -2  -2  11      489.85      474.94     21.30 o 
  -1  -2  11     4621.15     4457.81    185.63 o 
   0  -2  11     3956.12     3959.44     95.99 o 
   1  -2  11      166.88      183.00     20.29 o 
   2  -2  11     1295.25     1221.45     45.55 o 
   3  -2  11     2091.44     2161.15     51.27 o 
   4  -2  11        9.43       18.13     10.25 o 
   5  -2  11        1.50        3.44      9.90 o 
   6  -2  11       47.70       24.95     29.23 o 
  -7  -1  11      226.32      167.54     27.15 o 
  -6  -1  11      214.90      211.93     27.17 o 
  -5  -1  11        5.09       26.32     15.08 o 
  -4  -1  11      853.28      781.34     39.88 o 
  -3  -1  11     6591.16     6561.44    116.38 o 
  -2  -1  11     1707.83     1683.83     42.24 o 
  -1  -1  11     1855.49     1780.89     43.39 o 
   0  -1  11     7194.38     7237.34    124.18 o 
   1  -1  11      112.50      135.56     24.07 o 
   2  -1  11     1408.40     1510.79     43.49 o 
   3  -1  11     1692.89     1652.19     43.84 o 
   4  -1  11      251.13      252.34     22.78 o 
   5  -1  11       57.38       39.49     14.54 o 
   6  -1  11       74.11       66.54     14.39 o 
   7  -1  11      129.52      118.15     33.69 o 
  -7   0  11      111.51       79.25     22.10 o 
  -6   0  11       27.25       22.74     15.90 o 
  -5   0  11      335.70      349.41     43.71 o 
  -4   0  11     2581.14     2419.76    147.54 o 
  -3   0  11        4.49       12.92      9.19 o 
  -2   0  11     1984.51     1987.76     47.65 o 
  -1   0  11     2287.55     2221.77     50.99 o 
   0   0  11      427.59      415.62     20.57 o 
   1   0  11     1409.28     1421.14     38.65 o 
   2   0  11       33.46       53.28     11.45 o 
   3   0  11        0.09      -10.64     10.20 o 
   4   0  11      111.57      113.66     18.34 o 
   5   0  11      311.69      325.62     23.22 o 
   6   0  11       40.30       50.47     13.88 o 
   7   0  11       63.61       10.70     25.09 o 
  -7   1  11        1.22        9.60     16.85 o 
  -6   1  11     1365.90     1454.41     62.03 o 
  -5   1  11     1054.13      993.60     48.33 o 
  -4   1  11      302.07      343.42     28.95 o 
  -3   1  11     5235.52     5135.42     96.20 o 
  -2   1  11      902.68      924.95     31.17 o 
  -1   1  11       29.02       22.58      9.85 o 
   0   1  11     1564.28     1509.59     40.51 o 
   1   1  11     1165.53     1221.20     36.16 o 
   2   1  11      172.79      185.35     20.63 o 
   3   1  11        6.65        6.59      9.34 o 
   4   1  11      934.60      986.28     44.68 o 
   5   1  11       19.35        7.69     11.25 o 
   6   1  11       24.62       22.90     15.00 o 
  -7   2  11        6.93       -1.34     15.91 o 
  -6   2  11      236.17      226.21     40.39 o 
  -5   2  11      472.81      551.10     37.77 o 
  -4   2  11       73.24       79.56     18.63 o 
  -3   2  11       36.24       43.23     11.50 o 
  -2   2  11      697.94      572.29     24.93 o 
  -1   2  11     1123.39     1164.25     35.34 o 
   0   2  11       63.84       75.45     15.19 o 
   1   2  11      316.23      299.48     20.61 o 
   2   2  11     2209.45     2339.25     60.13 o 
   3   2  11       21.15       26.99     12.13 o 
   4   2  11      127.35       80.02     42.84 o 
   5   2  11      935.39      957.71     46.39 o 
   6   2  11       21.97       16.16     30.76 o 
  -7   3  11        1.26      -13.25     16.68 o 
  -6   3  11      396.13      419.27     37.64 o 
  -5   3  11      327.03      328.14     32.03 o 
  -4   3  11      265.57      247.71     26.58 o 
  -3   3  11       52.02       42.46      9.85 o 
  -2   3  11      356.02      397.27     18.96 o 
  -1   3  11     1983.62     2078.82     52.13 o 
   0   3  11      595.15      566.91     26.88 o 
   1   3  11      746.12      799.98     32.16 o 
   2   3  11     1369.41     1425.16     52.56 o 
   3   3  11     1204.21     1182.02     42.67 o 
   4   3  11      240.13      226.77     53.10 o 
   5   3  11      106.58      162.91     47.87 o 
  -7   4  11       23.80       23.87     18.25 o 
  -6   4  11       13.64       -9.31     28.88 o 
  -5   4  11      116.68      101.26     36.88 o 
  -4   4  11      100.05       94.87     21.75 o 
  -3   4  11     1307.21     1291.39     53.77 o 
  -2   4  11      336.00      383.72     22.72 o 
  -1   4  11      493.40      476.80     25.53 o 
   0   4  11     1926.15     1942.42     65.25 o 
   1   4  11     1081.08     1197.65     49.52 o 
   2   4  11      817.84      878.36     44.01 o 
   3   4  11      680.86      644.97     41.14 o 
   4   4  11       15.00       31.77     16.71 o 
   5   4  11      140.20      109.65     50.54 o 
  -6   5  11       93.06       54.61     23.05 o 
  -5   5  11       87.55       65.04     20.91 o 
  -4   5  11      808.76      896.65     71.43 o 
  -3   5  11        4.64       22.10     21.59 o 
  -2   5  11      413.17      370.73     30.65 o 
  -1   5  11     1901.91     1936.34     64.97 o 
   0   5  11       83.46       86.87     18.81 o 
   1   5  11      449.10      418.45     45.09 o 
   2   5  11      184.56      207.81     26.26 o 
   3   5  11        0.07        5.65     14.02 o 
   4   5  11       20.61       27.87     22.38 o 
  -6   6  11      247.78      235.50     32.86 o 
  -5   6  11       17.50       30.25     31.27 o 
  -4   6  11       55.66       69.29     32.04 o 
  -3   6  11     1232.96     1231.82     82.77 o 
  -2   6  11       44.74       34.51     17.32 o 
  -1   6  11       17.19       18.77     14.29 o 
   0   6  11      471.24      513.90     48.50 o 
   1   6  11      207.91      239.53     28.69 o 
   2   6  11       13.12       41.80     17.23 o 
   3   6  11        2.87      -16.00     14.74 o 
  -5   7  11       75.36       98.02     35.60 o 
  -4   7  11      133.91      198.67     43.89 o 
  -3   7  11       74.22      163.49     40.83 o 
  -2   7  11       29.27       27.04     16.20 o 
  -1   7  11        0.63       11.52     14.83 o 
   0   7  11        0.14       32.96     16.12 o 
   1   7  11      115.57      177.55     33.69 o 
   2   7  11      187.09      216.46     46.41 o 
  -4   8  11        0.37        9.30     27.19 o 
  -3   8  11       54.91       95.47     37.00 o 
  -2   8  11      155.70      178.18     26.74 o 
  -1   8  11      302.79      303.55     42.56 o 
   0   8  11       51.03       67.46     20.45 o 
   1 -12  12        6.02      -13.50     19.30 o 
   2 -12  12        8.29       23.83     18.64 o 
   3 -12  12       39.75       45.36     19.61 o 
  -1 -11  12      211.57      211.59     30.24 o 
   0 -11  12      273.13      248.06     37.46 o 
   1 -11  12      151.51      139.77     25.14 o 
   2 -11  12       47.36       42.37     50.47 o 
   3 -11  12      920.31      935.73     50.37 o 
   4 -11  12        5.10        4.72     15.24 o 
   5 -11  12       17.22       21.28     16.84 o 
  -3 -10  12       19.62       52.19     19.75 o 
  -2 -10  12        4.79       33.91     18.09 o 
  -1 -10  12        3.45      -11.89     13.80 o 
   0 -10  12        7.66       11.89     17.19 o 
   1 -10  12      855.12      923.75     51.85 o 
   2 -10  12       44.29       37.00     16.70 o 
   3 -10  12        1.55       -3.78     13.32 o 
   4 -10  12      568.58      545.17     38.99 o 
   5 -10  12        8.63       12.39     16.81 o 
  -4  -9  12       63.52       82.22     22.58 o 
  -3  -9  12      417.30      458.96     74.24 o 
  -2  -9  12      660.23      611.62     62.32 o 
  -1  -9  12        3.47       14.50     13.44 o 
   0  -9  12     1399.88     1330.72     56.83 o 
   1  -9  12     1225.83     1239.94     71.39 o 
   2  -9  12       65.22       68.81     17.40 o 
   3  -9  12      878.75      930.22     49.91 o 
   4  -9  12       40.58       37.46     16.34 o 
   5  -9  12       52.15       24.60     18.28 o 
   6  -9  12       26.89       84.51     35.73 o 
  -4  -8  12       84.58      107.61     22.43 o 
  -3  -8  12      144.46      146.78     23.94 o 
  -2  -8  12      999.28      925.02     46.45 o 
  -1  -8  12     1113.46      968.14     63.02 o 
   0  -8  12      284.12      241.50     26.23 o 
   1  -8  12     1584.13     1590.16     59.98 o 
   2  -8  12     1025.27      954.23     45.71 o 
   3  -8  12      120.12      118.12     20.21 o 
   4  -8  12      434.79      425.61     33.61 o 
   5  -8  12      142.17      125.66     33.89 o 
   6  -8  12      245.27      232.79     48.35 o 
  -5  -7  12      830.76      785.09     76.71 o 
  -4  -7  12        0.03        8.25     13.45 o 
  -3  -7  12       71.44       57.10     17.41 o 
  -2  -7  12     2774.49     2708.85     82.98 o 
  -1  -7  12       54.28       29.32     13.97 o 
   0  -7  12      166.45      214.46     43.89 o 
   1  -7  12      291.87      306.93     27.41 o 
   2  -7  12        5.41       34.82     13.49 o 
   3  -7  12       11.75        1.25     12.15 o 
   4  -7  12        0.14       15.33     12.70 o 
   5  -7  12      230.68      211.15     53.90 o 
   6  -7  12       16.23       -7.64     20.70 o 
   7  -7  12       27.87       17.70     27.51 o 
  -6  -6  12        5.40      -12.35     21.97 o 
  -5  -6  12       11.27       38.66     25.73 o 
  -4  -6  12     2089.70     2029.50     69.10 o 
  -3  -6  12        8.88       -3.97     11.55 o 
  -2  -6  12      236.94      242.08     25.04 o 
  -1  -6  12     1974.84     2063.98     67.15 o 
   0  -6  12      528.72      572.76     44.18 o 
   1  -6  12      394.66      426.09     30.21 o 
   2  -6  12       78.07       92.87     35.22 o 
   3  -6  12     2030.79     1884.26     64.93 o 
   4  -6  12        5.09      -12.08     11.47 o 
   5  -6  12       67.27       64.94     17.59 o 
   6  -6  12      672.45      769.00     71.98 o 
  -6  -5  12       43.86        2.80     26.30 o 
  -5  -5  12      621.31      719.92     70.63 o 
  -4  -5  12      714.12      760.93     55.41 o 
  -3  -5  12       31.53       27.64     14.33 o 
  -2  -5  12      124.58      111.63     24.72 o 
  -1  -5  12      723.48      655.72     35.44 o 
   0  -5  12      225.09      219.96     23.32 o 
   1  -5  12     1265.85     1306.74     50.13 o 
   2  -5  12     3341.61     3299.49    138.51 o 
   3  -5  12        1.32        3.50     11.60 o 
   4  -5  12      707.56      643.64     49.42 o 
   5  -5  12      301.83      310.91     54.35 o 
   6  -5  12       84.33       92.00     20.07 o 
  -6  -4  12      346.75      299.28     51.99 o 
  -5  -4  12      158.51      115.49     35.99 o 
  -4  -4  12      596.65      585.96     82.43 o 
  -3  -4  12     2002.08     2004.54    143.58 o 
  -2  -4  12     1599.02     1577.50     55.00 o 
  -1  -4  12       97.63      110.41     31.47 o 
   0  -4  12     5571.01     5623.31    130.31 o 
   1  -4  12     3468.85     3366.22    146.79 o 
   2  -4  12      425.23      360.50     43.47 o 
   3  -4  12     4941.47     4914.66    120.51 o 
   4  -4  12      379.30      381.69     29.82 o 
   5  -4  12       54.25       56.50     22.29 o 
   6  -4  12      367.97      367.26     33.49 o 
  -7  -3  12       60.91      107.25     37.51 o 
  -6  -3  12       78.82        6.56     23.44 o 
  -5  -3  12       92.96       88.60     32.29 o 
  -4  -3  12        9.37       -8.05     11.26 o 
  -3  -3  12      725.89      722.47     36.11 o 
  -2  -3  12      697.30      789.99     36.61 o 
  -1  -3  12     1167.92     1167.41     45.30 o 
   0  -3  12     2799.42     2797.30     77.71 o 
   1  -3  12     1975.96     2041.45     95.64 o 
   2  -3  12     1055.87     1105.97     49.15 o 
   3  -3  12      238.36      223.00     24.14 o 
   4  -3  12      535.52      542.85     35.95 o 
   5  -3  12      287.23      302.48     29.60 o 
   6  -3  12      100.92       50.95     24.84 o 
  -7  -2  12       80.25       49.61     30.19 o 
  -6  -2  12      238.73      284.65     48.55 o 
  -5  -2  12     1472.29     1454.57     91.57 o 
  -4  -2  12       20.88        1.78     23.18 o 
  -3  -2  12      160.10      153.62     32.81 o 
  -2  -2  12     6299.10     6192.29    138.71 o 
  -1  -2  12        0.46        0.63     10.88 o 
   0  -2  12      484.30      478.11     29.32 o 
   1  -2  12     3944.44     4124.08    102.42 o 
   2  -2  12      125.56       94.28     17.58 o 
   3  -2  12       88.91      100.59     18.65 o 
   4  -2  12      159.12      135.76     20.83 o 
   5  -2  12      431.19      421.97     43.59 o 
   6  -2  12        3.35      -12.23     18.40 o 
  -7  -1  12       77.43       87.57     26.40 o 
  -6  -1  12       33.39       18.25     17.51 o 
  -5  -1  12       70.33       48.90     17.27 o 
  -4  -1  12     1264.59     1254.61     86.35 o 
  -3  -1  12      126.10      137.56     15.08 o 
  -2  -1  12       32.89       44.91     11.21 o 
  -1  -1  12     2087.17     2023.44     48.45 o 
   0  -1  12        0.27        9.98      8.69 o 
   1  -1  12       16.11       -0.42      8.11 o 
   2  -1  12      573.53      578.57     25.61 o 
   3  -1  12     1214.18     1323.65     39.62 o 
   4  -1  12        0.11        0.88     11.20 o 
   5  -1  12       35.41       40.42     39.52 o 
   6  -1  12      439.43      463.71     35.26 o 
  -7   0  12      205.81      222.40     31.23 o 
  -6   0  12       28.94       31.24     17.15 o 
  -5   0  12     1043.85      990.52     48.52 o 
  -4   0  12      731.26      695.04     39.80 o 
  -3   0  12       26.91       13.77     13.96 o 
  -2   0  12     1929.62     1836.69     46.63 o 
  -1   0  12     1377.83     1362.12     38.66 o 
   0   0  12      375.35      359.79     20.49 o 
   1   0  12      226.09      253.38     21.16 o 
   2   0  12     1481.82     1486.01     51.04 o 
   3   0  12      136.32      101.52     26.02 o 
   4   0  12      350.06      316.87     27.34 o 
   5   0  12      453.25      515.67     29.55 o 
   6   0  12        0.04        2.74     10.45 o 
  -7   1  12      195.99      215.98     30.92 o 
  -6   1  12       40.20       47.18     24.71 o 
  -5   1  12        0.10        3.29     16.53 o 
  -4   1  12     1320.31     1383.51     56.00 o 
  -3   1  12      271.46      269.30     19.19 o 
  -2   1  12       94.73       97.15     13.84 o 
  -1   1  12       11.26       12.10      9.67 o 
   0   1  12     2349.82     2370.49     55.50 o 
   1   1  12      998.63      902.61     39.07 o 
   2   1  12      577.33      624.47     34.22 o 
   3   1  12     2040.35     2171.97     57.75 o 
   4   1  12      110.18      106.54     16.58 o 
   5   1  12       46.20       29.04     13.41 o 
   6   1  12      245.21      298.53     30.44 o 
  -7   2  12      102.24      132.02     34.36 o 
  -6   2  12       53.10       73.87     21.00 o 
  -5   2  12       98.15       79.50     21.18 o 
  -4   2  12      628.41      657.47     91.91 o 
  -3   2  12      861.69      841.84     37.86 o 
  -2   2  12      317.10      314.29     20.16 o 
  -1   2  12       12.04       11.03     10.08 o 
   0   2  12     1945.72     1974.91     62.20 o 
   1   2  12     1054.53     1124.69     38.46 o 
   2   2  12       81.74      107.91     16.19 o 
   3   2  12      535.92      559.66     34.84 o 
   4   2  12      203.75      163.32     20.58 o 
   5   2  12        5.09       -1.29     14.17 o 
  -7   3  12      121.48      140.75     27.62 o 
  -6   3  12       78.16       93.39     23.28 o 
  -5   3  12      795.85      822.07     46.54 o 
  -4   3  12      130.38      144.39     23.86 o 
  -3   3  12      305.68      254.90     26.52 o 
  -2   3  12     3306.26     3257.58     70.37 o 
  -1   3  12      367.81      365.55     22.64 o 
   0   3  12      461.42      487.86     26.43 o 
   1   3  12     1835.60     1935.25     54.41 o 
   2   3  12        7.98        0.80      9.40 o 
   3   3  12      142.26      170.62     20.94 o 
   4   3  12      143.76      141.41     23.79 o 
   5   3  12      162.76      208.39     29.12 o 
  -6   4  12      230.39      246.39     32.40 o 
  -5   4  12       39.97       20.28     16.48 o 
  -4   4  12      577.11      573.61     39.21 o 
  -3   4  12      620.09      606.50     57.25 o 
  -2   4  12       11.39       -9.77      9.46 o 
  -1   4  12      524.73      519.80     64.51 o 
   0   4  12      280.83      274.81     22.42 o 
   1   4  12       12.86        0.00     12.82 o 
   2   4  12      138.16      115.22     21.31 o 
   3   4  12       25.34      -10.78     13.81 o 
   4   4  12       51.72       67.91     20.28 o 
  -6   5  12       21.67       16.11     18.37 o 
  -5   5  12      634.42      576.99     62.60 o 
  -4   5  12       45.98       13.76     23.88 o 
  -3   5  12        0.11        0.96     22.16 o 
  -2   5  12      764.68      809.20     41.66 o 
  -1   5  12      168.44      173.12     23.39 o 
   0   5  12       57.36       74.43     28.44 o 
   1   5  12       21.30        3.03     14.11 o 
   2   5  12      463.60      545.09     76.64 o 
   3   5  12       12.94       -2.19     14.20 o 
  -5   6  12       37.97       84.38     33.31 o 
  -4   6  12      210.68      213.22     45.29 o 
  -3   6  12        0.45       -0.57     22.99 o 
  -2   6  12        2.76        3.36     13.52 o 
  -1   6  12       17.08       28.42     17.23 o 
   0   6  12      279.09      280.92     30.37 o 
   1   6  12        1.92       12.28     15.05 o 
   2   6  12      142.26      174.14     36.63 o 
  -4   7  12       72.70      100.18     36.81 o 
  -3   7  12       83.39      131.33     38.41 o 
  -2   7  12        9.65        3.69     14.83 o 
  -1   7  12       73.20      105.83     22.68 o 
   0   7  12      461.64      490.96     38.72 o 
   1   7  12      238.26      205.54     29.37 o 
  -1 -11  13      292.01      271.95     32.92 o 
   0 -11  13       21.45       -2.22     15.00 o 
   1 -11  13        1.42      -19.81     13.20 o 
   2 -11  13      850.87      919.99     50.60 o 
   3 -11  13       12.45       -3.14     14.47 o 
   4 -11  13       57.13       24.62     17.21 o 
  -2 -10  13      167.15      191.82     28.71 o 
  -1 -10  13      608.11      594.25     50.49 o 
   0 -10  13       97.39       91.34     26.75 o 
   1 -10  13      326.07      296.83     32.07 o 
   2 -10  13      305.99      288.10     80.85 o 
   3 -10  13       25.44       21.74     16.14 o 
   4 -10  13       90.78      106.72     22.64 o 
   5 -10  13        5.67       20.55     15.76 o 
  -3  -9  13      421.24      467.96     38.69 o 
  -2  -9  13       54.20       72.34     20.03 o 
  -1  -9  13      811.05      846.26     46.86 o 
   0  -9  13     1088.35     1029.24     50.17 o 
   1  -9  13       13.17       17.77     15.16 o 
   2  -9  13      616.99      626.52     51.22 o 
   3  -9  13      264.05      270.34     45.68 o 
   4  -9  13      513.08      507.71     38.19 o 
   5  -9  13        9.81       -1.26     15.48 o 
   6  -9  13      183.11      266.97     54.72 o 
  -4  -8  13      715.97      649.82     62.35 o 
  -3  -8  13        5.42       -3.49     14.72 o 
  -2  -8  13        0.60       25.49     30.50 o 
  -1  -8  13      438.88      477.81     35.43 o 
   0  -8  13       11.95        3.88     13.26 o 
   1  -8  13        0.04       -3.61     24.90 o 
   2  -8  13        2.29      -14.77     11.35 o 
   3  -8  13       70.95       44.09     20.95 o 
   4  -8  13       20.52       25.96     16.44 o 
   5  -8  13      377.42      382.79     52.47 o 
   6  -8  13       97.59       10.32     26.18 o 
  -5  -7  13       32.02       33.75     32.99 o 
  -4  -7  13       32.22        7.76     14.83 o 
  -3  -7  13     1294.45     1328.68     65.68 o 
  -2  -7  13      643.86      599.48     38.10 o 
  -1  -7  13      188.23      182.47     24.25 o 
   0  -7  13      447.68      464.70     45.51 o 
   1  -7  13     2500.49     2426.52     89.01 o 
   2  -7  13      141.67      126.68     21.51 o 
   3  -7  13        0.58        0.95     14.77 o 
   4  -7  13     1654.62     1771.99     74.22 o 
   5  -7  13       74.30       77.87     19.31 o 
   6  -7  13       25.14       69.80     33.94 o 
  -5  -6  13       21.28       34.26     30.38 o 
  -4  -6  13        3.83       24.97     15.24 o 
  -3  -6  13      129.47      159.10     30.89 o 
  -2  -6  13        4.74      -12.63     11.10 o 
  -1  -6  13      549.74      500.52     33.63 o 
   0  -6  13       99.41      119.87     20.48 o 
   1  -6  13       35.31       39.41     14.94 o 
   2  -6  13     1920.18     1982.56     67.29 o 
   3  -6  13       39.18       22.13     13.88 o 
   4  -6  13        7.14       13.17     13.35 o 
   5  -6  13      350.60      353.24     74.08 o 
   6  -6  13        1.19      -20.31     13.54 o 
  -6  -5  13      177.71      299.45     57.14 o 
  -5  -5  13      506.94      590.51     66.92 o 
  -4  -5  13      445.97      450.47     32.79 o 
  -3  -5  13       44.72       41.91     16.14 o 
  -2  -5  13     1848.16     1812.37     87.69 o 
  -1  -5  13     1886.44     1754.81     60.96 o 
   0  -5  13      149.35      143.99     26.37 o 
   1  -5  13      974.77      995.05     44.34 o 
   2  -5  13     1319.25     1257.93     50.71 o 
   3  -5  13      167.24      185.37     23.90 o 
   4  -5  13      393.55      466.17     34.25 o 
   5  -5  13       98.94       71.29     19.51 o 
   6  -5  13       85.16       72.36     19.24 o 
   7  -5  13        0.05       20.44     24.52 o 
  -6  -4  13        3.67       -2.48     23.63 o 
  -5  -4  13      152.48      211.86     44.78 o 
  -4  -4  13      329.76      324.97     27.40 o 
  -3  -4  13      571.65      513.63     52.88 o 
  -2  -4  13      925.17      893.35     41.19 o 
  -1  -4  13     1542.23     1497.49     54.43 o 
   0  -4  13     1693.93     1553.19     67.69 o 
   1  -4  13      143.65      186.37     22.93 o 
   2  -4  13     1262.44     1311.61     51.59 o 
   3  -4  13       96.67      113.81     20.05 o 
   4  -4  13      120.99      131.20     21.24 o 
   5  -4  13       38.02       30.59     15.14 o 
   6  -4  13      150.55      179.12     26.39 o 
  -6  -3  13       87.49       94.45     31.91 o 
  -5  -3  13      115.22      140.57     36.18 o 
  -4  -3  13     2791.05     2732.97    133.14 o 
  -3  -3  13        0.50       -5.00     12.39 o 
  -2  -3  13        9.21       11.94     21.33 o 
  -1  -3  13     2684.20     2721.86    109.33 o 
   0  -3  13      236.06      261.11     24.93 o 
   1  -3  13      281.83      265.75     25.08 o 
   2  -3  13     1376.34     1322.06     94.74 o 
   3  -3  13      135.93      139.55     21.14 o 
   4  -3  13        2.61        1.24     12.42 o 
   5  -3  13        0.11        7.35     13.25 o 
   6  -3  13      154.01      243.01     38.98 o 
  -7  -2  13        0.01       29.29     30.38 o 
  -6  -2  13      705.58      596.37     65.41 o 
  -5  -2  13       13.94       18.28     27.38 o 
  -4  -2  13       23.61        2.17     22.61 o 
  -3  -2  13     1908.17     1885.22     61.97 o 
  -2  -2  13      377.14      384.85     27.79 o 
  -1  -2  13      379.83      360.13     27.04 o 
   0  -2  13     1221.50     1206.54     47.26 o 
   1  -2  13     1321.03     1348.64     50.73 o 
   2  -2  13        9.26        3.47     12.67 o 
   3  -2  13      157.98      185.66     22.93 o 
   4  -2  13     2207.44     2233.02     98.60 o 
   5  -2  13        9.18       -9.55     16.49 o 
   6  -2  13       47.01       41.84     23.12 o 
  -7  -1  13      263.37      225.27     48.29 o 
  -6  -1  13      247.08      253.75     49.82 o 
  -5  -1  13      185.40      230.73     44.02 o 
  -4  -1  13      417.95      449.57     53.47 o 
  -3  -1  13      200.86      224.78     22.74 o 
  -2  -1  13       67.83       73.51     16.57 o 
  -1  -1  13        0.94      -12.13     24.61 o 
   0  -1  13     1372.17     1387.67     50.64 o 
   1  -1  13      102.91      118.97     19.08 o 
   2  -1  13     1356.20     1408.90     52.44 o 
   3  -1  13      360.39      496.49     45.76 o 
   4  -1  13       53.10       30.95     21.85 o 
   5  -1  13      474.19      549.83     51.18 o 
   6  -1  13       57.86       28.35     16.60 o 
  -7   0  13        0.04       -6.75     23.31 o 
  -6   0  13      265.26      337.89     34.42 o 
  -5   0  13       55.23       90.58     20.99 o 
  -4   0  13      295.42      293.74     29.00 o 
  -3   0  13       76.02       94.50     13.95 o 
  -2   0  13     1535.56     1525.39     43.08 o 
  -1   0  13      929.74      930.57     32.76 o 
   0   0  13      676.09      693.98     27.97 o 
   1   0  13     3950.20     4193.37     84.89 o 
   2   0  13      805.74      720.88     53.07 o 
   3   0  13       30.52       -6.57     12.90 o 
   4   0  13      618.75      649.74     41.95 o 
   5   0  13      150.12      109.47     44.62 o 
   6   0  13       15.06       26.17     20.35 o 
  -7   1  13       31.52       10.88     33.88 o 
  -6   1  13       35.92       18.30     17.63 o 
  -5   1  13      175.30      130.78     25.54 o 
  -4   1  13        0.30        4.43     19.61 o 
  -3   1  13       11.41        2.29      9.95 o 
  -2   1  13     2130.97     2020.38     51.78 o 
  -1   1  13     1030.53     1012.04     34.43 o 
   0   1  13      382.62      393.61     37.19 o 
   1   1  13      834.36      846.74     39.01 o 
   2   1  13      771.24      759.46     73.37 o 
   3   1  13       66.30       37.39     13.57 o 
   4   1  13        0.03       20.83     11.42 o 
   5   1  13        1.88       -4.34     12.79 o 
  -6   2  13       31.07       30.03     19.28 o 
  -5   2  13      242.49      266.67     47.94 o 
  -4   2  13     1416.64     1597.06     63.35 o 
  -3   2  13       29.43       31.20     11.44 o 
  -2   2  13      243.91      227.57     18.67 o 
  -1   2  13     2728.18     2459.93     71.34 o 
   0   2  13        0.55       19.71     12.70 o 
   1   2  13       54.41       64.84     13.30 o 
   2   2  13      462.68      462.89     28.14 o 
   3   2  13      258.28      348.86     36.92 o 
   4   2  13        0.01       -0.30     10.63 o 
   5   2  13        4.31       11.84     15.77 o 
  -6   3  13      147.38      125.64     67.01 o 
  -5   3  13      225.71      230.19     29.62 o 
  -4   3  13        2.14        1.53     19.84 o 
  -3   3  13      935.90      958.81     46.87 o 
  -2   3  13      150.01      137.57     16.18 o 
  -1   3  13       54.33       55.94     17.97 o 
   0   3  13      495.60      409.91     25.97 o 
   1   3  13       33.31       39.39     14.37 o 
   2   3  13        3.84        8.42     11.14 o 
   3   3  13        0.12      -10.29     11.76 o 
   4   3  13      258.11      307.21     31.61 o 
  -6   4  13      133.15      139.91     26.75 o 
  -5   4  13       42.54       27.93     17.95 o 
  -4   4  13      724.18      781.25     67.65 o 
  -3   4  13      200.71      172.00     37.01 o 
  -2   4  13       18.38        6.51      9.45 o 
  -1   4  13       66.39       41.94     13.86 o 
   0   4  13      576.63      715.32     40.07 o 
   1   4  13       90.03      102.48     17.26 o 
   2   4  13       31.60        6.59     13.23 o 
   3   4  13      295.70      395.82     35.18 o 
  -5   5  13       22.88       49.74     31.40 o 
  -4   5  13        0.06      -10.57     23.37 o 
  -3   5  13       25.19       41.46     26.17 o 
  -2   5  13      401.91      424.94     32.85 o 
  -1   5  13      108.70      122.82     22.30 o 
   0   5  13      229.51      289.41     90.30 o 
   1   5  13      818.00      871.37     47.96 o 
   2   5  13       52.39       42.86     19.37 o 
  -4   6  13        0.11        0.06     24.71 o 
  -3   6  13        0.55       -5.03     26.75 o 
  -2   6  13      485.17      465.85     35.62 o 
  -1   6  13      126.58       93.26     27.26 o 
   0   6  13        3.26        0.57     21.62 o 
   1   6  13      404.24      416.02     37.61 o 
  -2   7  13        2.78       -2.93     22.48 o 
  -1   7  13      415.34      401.26     64.90 o 
   0 -11  14      194.07      212.50     31.40 o 
   1 -11  14       51.38       43.93     39.36 o 
   2 -11  14       53.32       46.98     34.52 o 
   3 -11  14        0.27       22.43     17.45 o 
  -2 -10  14      572.93      639.66     45.62 o 
  -1 -10  14        4.46      -10.66     13.71 o 
   0 -10  14      213.82      231.78     31.85 o 
   1 -10  14      363.73      395.16     42.88 o 
   2 -10  14      283.82      270.35     31.35 o 
   3 -10  14      126.60      121.63     23.21 o 
   4 -10  14       93.40      104.77     55.57 o 
  -3  -9  14       61.37       62.07     20.32 o 
  -2  -9  14       52.90       37.17     17.11 o 
  -1  -9  14       26.82       39.86     18.27 o 
   0  -9  14       13.05       -0.85     15.06 o 
   1  -9  14       15.09      -16.93     12.87 o 
   2  -9  14       82.94      108.92     22.55 o 
   3  -9  14      271.50      258.18     49.54 o 
   4  -9  14       15.80       22.67     23.59 o 
   5  -9  14       59.32       76.10     21.71 o 
  -4  -8  14      119.27      110.17     34.46 o 
  -3  -8  14      150.34      141.38     23.91 o 
  -2  -8  14      195.80      221.49     28.30 o 
  -1  -8  14      992.45      933.02     75.66 o 
   0  -8  14      326.68      308.36     46.87 o 
   1  -8  14       23.49       15.97     13.43 o 
   2  -8  14     1577.66     1649.84     64.55 o 
   3  -8  14      115.55       72.18     19.07 o 
   4  -8  14        0.09       16.77     15.10 o 
   5  -8  14      307.37      362.40     50.21 o 
   6  -8  14       14.81       17.70     28.28 o 
  -4  -7  14        3.65       21.48     15.87 o 
  -3  -7  14       73.52       97.11     30.99 o 
  -2  -7  14       89.69       82.00     19.99 o 
  -1  -7  14        2.21        5.22     15.22 o 
   0  -7  14     1738.61     1764.95     65.64 o 
   1  -7  14       75.63       93.90     20.00 o 
   2  -7  14       30.06       55.09     31.05 o 
   3  -7  14      881.22      886.56     46.00 o 
   4  -7  14      123.25      148.15     25.17 o 
   5  -7  14      135.15      126.03     44.24 o 
   6  -7  14      117.54      122.38     24.86 o 
  -5  -6  14       41.72       25.92     31.02 o 
  -4  -6  14      408.18      464.70     35.42 o 
  -3  -6  14      668.38      710.03     40.67 o 
  -2  -6  14       75.23       73.43     28.85 o 
  -1  -6  14      671.89      683.97     40.30 o 
   0  -6  14     1534.44     1512.95     58.69 o 
   1  -6  14      199.44      185.83     24.84 o 
   2  -6  14      161.45      203.57     25.29 o 
   3  -6  14       94.23       99.85     20.87 o 
   4  -6  14       17.23        7.82     13.83 o 
   5  -6  14       20.91       24.35     16.56 o 
   6  -6  14        7.66       32.88     18.05 o 
  -5  -5  14      239.75      354.08     56.25 o 
  -4  -5  14       46.64       50.12     16.49 o 
  -3  -5  14      638.85      683.96     40.48 o 
  -2  -5  14     1793.19     1750.53    125.46 o 
  -1  -5  14      285.59      243.15     25.72 o 
   0  -5  14      942.33      919.92     43.59 o 
   1  -5  14      678.63      641.15     38.40 o 
   2  -5  14       95.63       58.10     19.94 o 
   3  -5  14      184.43      191.92     25.01 o 
   4  -5  14      408.68      367.15     32.52 o 
   5  -5  14      277.89      282.46     29.82 o 
   6  -5  14        0.82       13.32     33.75 o 
  -6  -4  14      451.12      386.44     59.65 o 
  -5  -4  14        5.49       19.81     25.79 o 
  -4  -4  14        1.62        0.64     23.75 o 
  -3  -4  14     1767.29     1757.02     61.93 o 
  -2  -4  14       43.79       39.67     17.58 o 
  -1  -4  14        2.29      -18.45     18.21 o 
   0  -4  14      331.57      327.24     28.07 o 
   1  -4  14       42.78       60.08     18.63 o 
   2  -4  14       90.05       65.17     17.19 o 
   3  -4  14       97.86       71.18     18.56 o 
   4  -4  14      395.74      398.30     32.45 o 
   5  -4  14       24.65       43.60     17.72 o 
   6  -4  14       84.06       66.30     28.79 o 
  -6  -3  14        0.00       35.47     27.26 o 
  -4  -3  14      126.21      159.62     40.89 o 
  -3  -3  14       87.65       76.21     17.65 o 
  -2  -3  14     1157.17     1242.64    117.44 o 
  -1  -3  14      655.24      722.38     40.11 o 
   0  -3  14      277.10      272.54     70.89 o 
   1  -3  14      231.67      236.23     24.95 o 
   2  -3  14     3027.54     3116.84    160.47 o 
   3  -3  14      113.26       74.85     17.29 o 
   4  -3  14       11.92       39.24     16.26 o 
   5  -3  14      735.05      780.43     61.21 o 
   6  -3  14        9.90       27.89     23.75 o 
  -6  -2  14      130.72       99.62     35.41 o 
  -5  -2  14      274.66      224.14     45.68 o 
  -4  -2  14       34.17       18.98     23.95 o 
  -3  -2  14        2.31        6.71     10.28 o 
  -2  -2  14      193.99      200.10     22.72 o 
  -1  -2  14       17.21       24.39     19.65 o 
   0  -2  14     1502.58     1530.45     56.37 o 
   1  -2  14      314.73      372.49     36.67 o 
   2  -2  14       35.83       33.77     14.34 o 
   3  -2  14     1057.54     1138.34     49.07 o 
   4  -2  14       61.39       29.17     21.59 o 
   5  -2  14       47.42       79.42     27.13 o 
   6  -2  14      105.89      134.45     34.39 o 
  -6  -1  14      121.52       62.29     32.87 o 
  -5  -1  14      130.03       93.19     34.65 o 
  -4  -1  14      590.08      571.45     59.99 o 
  -3  -1  14      458.91      477.20     31.19 o 
  -2  -1  14       95.30       93.78     17.89 o 
  -1  -1  14     1944.05     1898.77     62.34 o 
   0  -1  14     1929.48     1893.34     63.15 o 
   1  -1  14      259.94      306.19     27.14 o 
   2  -1  14     1004.47     1011.11     61.89 o 
   3  -1  14      440.98      361.37     42.19 o 
   4  -1  14       10.66      -18.66     18.72 o 
   5  -1  14      119.93      165.41     35.16 o 
  -6   0  14       68.40       51.08     29.74 o 
  -5   0  14        2.63        1.59     22.03 o 
  -4   0  14      370.47      269.04     46.07 o 
  -3   0  14      598.28      600.58     89.13 o 
  -2   0  14      890.73      843.81     64.94 o 
  -1   0  14     1149.23     1060.92     62.20 o 
   0   0  14      816.89      809.50     39.41 o 
   1   0  14      423.64      403.76     41.24 o 
   2   0  14       41.89       39.87     21.40 o 
   3   0  14      154.80      109.50     29.24 o 
   5   0  14       60.10       51.95     19.86 o 
  -6   1  14      358.32      360.66     37.19 o 
  -5   1  14       20.05       23.13     18.10 o 
  -4   1  14        2.49       -7.37     13.97 o 
  -3   1  14     2056.03     2028.99     53.45 o 
  -2   1  14        2.07       13.62      9.69 o 
  -1   1  14        0.00       -6.13     14.00 o 
   0   1  14     1505.99     1411.96     51.68 o 
   1   1  14       18.99       26.86     13.35 o 
   2   1  14       16.08       35.19     14.72 o 
   3   1  14       25.59       12.30     12.42 o 
   4   1  14      351.02      407.42     29.18 o 
   5   1  14       21.80       35.98     19.26 o 
  -6   2  14       44.34       89.39     24.38 o 
  -5   2  14      544.22      520.15     52.62 o 
  -4   2  14        0.61        8.55     14.86 o 
  -3   2  14       43.38       31.57     17.00 o 
  -2   2  14      669.64      618.44     52.35 o 
  -1   2  14      105.04      135.84     20.23 o 
   0   2  14        4.22      -15.84     10.56 o 
   1   2  14      221.48      190.94     19.93 o 
   2   2  14      968.33     1031.94     40.43 o 
   3   2  14       12.74       -4.90     16.27 o 
   4   2  14        2.46        0.95     14.03 o 
  -6   3  14      187.19      190.33     30.87 o 
  -5   3  14      262.37      297.85     50.46 o 
  -4   3  14        1.78       -3.24     14.92 o 
  -3   3  14      155.04      175.94     36.95 o 
  -2   3  14      355.35      356.37     23.37 o 
  -1   3  14       15.59       21.17     10.81 o 
   0   3  14      314.92      344.37     25.10 o 
   1   3  14      210.34      240.85     22.87 o 
   2   3  14      318.26      334.45     27.23 o 
   3   3  14      437.98      434.61     31.35 o 
  -5   4  14       79.46       26.94     29.68 o 
  -4   4  14      158.23      218.36     44.65 o 
  -3   4  14       82.21      115.79     34.01 o 
  -2   4  14       20.35       21.29     11.64 o 
  -1   4  14      579.62      565.85     30.95 o 
   0   4  14      295.28      318.40     31.05 o 
   1   4  14      197.06      197.06     22.49 o 
   2   4  14      147.32      161.95     26.21 o 
   3   4  14      168.91      162.05     32.58 o 
  -4   5  14      192.31      226.27     45.48 o 
  -3   5  14      130.38      160.58     38.22 o 
  -2   5  14       49.52       42.63     17.56 o 
  -1   5  14      550.02      598.51     39.55 o 
   0   5  14      153.29      135.73     24.23 o 
   1   5  14        5.86       19.40     26.14 o 
  -3   6  14      556.46      670.13     69.92 o 
  -2   6  14       42.55      105.91     38.02 o 
  -1   6  14        0.36       12.85     15.35 o 
   0   6  14      248.16      225.80     30.57 o 
  -1 -10  15       10.45      -14.75     14.45 o 
   0 -10  15       45.81       38.90     18.76 o 
   1 -10  15      174.45      165.48     64.62 o 
   2 -10  15       22.95       30.74     17.20 o 
   3 -10  15       47.61       37.17     18.70 o 
   4 -10  15      312.26      259.28     32.55 o 
  -2  -9  15       29.54       -4.88     20.70 o 
  -1  -9  15        9.24       11.03     15.12 o 
   0  -9  15      528.80      586.10     42.22 o 
   1  -9  15       75.85       63.35     19.61 o 
   2  -9  15        0.18        3.08     13.62 o 
   3  -9  15      355.20      363.87     35.52 o 
   4  -9  15       14.98       22.80     16.27 o 
  -3  -8  15       15.19       14.01     16.57 o 
  -2  -8  15      737.71      765.94     63.89 o 
  -1  -8  15      112.04       83.99     20.89 o 
   0  -8  15        4.50        9.67     14.80 o 
   1  -8  15     1272.14     1324.02     58.00 o 
   2  -8  15      137.38       94.30     56.72 o 
   3  -8  15       37.68       19.46     22.93 o 
   4  -8  15      380.80      491.17     39.09 o 
   5  -8  15       25.57       23.22     29.55 o 
  -4  -7  15        2.13      -19.83     13.41 o 
  -3  -7  15       38.07       34.93     18.40 o 
  -2  -7  15     1246.89     1218.25     55.61 o 
  -1  -7  15      148.26      105.91     28.22 o 
   0  -7  15       79.35      111.63     22.37 o 
   1  -7  15      676.20      637.29     40.71 o 
   2  -7  15       30.78       42.77     28.15 o 
   3  -7  15       11.97       37.98     16.51 o 
   4  -7  15        0.43       -2.55     14.23 o 
   5  -7  15        3.81        3.08     15.70 o 
  -4  -6  15      720.91      720.57     76.38 o 
  -3  -6  15        1.00       -5.28     12.99 o 
  -2  -6  15      470.77      478.88     35.97 o 
  -1  -6  15     1401.10     1394.23     92.64 o 
   0  -6  15      120.10      144.05     23.37 o 
   1  -6  15      640.73      613.65     39.18 o 
   2  -6  15      433.04      520.09     37.66 o 
   3  -6  15      391.57      343.02     48.18 o 
   4  -6  15       14.35        1.85     13.92 o 
   5  -6  15      186.29      202.11     59.37 o 
  -5  -5  15      375.05      462.73     66.20 o 
  -4  -5  15       34.52       67.57     31.01 o 
  -3  -5  15      111.56      113.41     24.04 o 
  -2  -5  15      188.23      160.17     24.05 o 
  -1  -5  15       10.94        8.86     26.72 o 
   0  -5  15      109.08      106.09     21.53 o 
   1  -5  15       82.88       74.46     19.58 o 
   2  -5  15       10.24        3.66     13.24 o 
   3  -5  15      109.90      150.56     23.63 o 
   4  -5  15      421.42      387.89     45.88 o 
   5  -5  15       82.25       96.62     35.13 o 
   6  -5  15       52.90       57.36     21.53 o 
  -5  -4  15       18.94       19.30     25.73 o 
  -4  -4  15      500.49      505.93     63.10 o 
  -3  -4  15      780.11      811.46     77.16 o 
  -2  -4  15       18.43       12.80     15.27 o 
  -1  -4  15      441.52      470.52     33.46 o 
   0  -4  15     1545.76     1625.52     89.00 o 
   1  -4  15       25.28       33.76     17.35 o 
   2  -4  15       27.40       12.62     13.83 o 
   3  -4  15     1449.88     1502.01     60.21 o 
   4  -4  15       28.42       13.02     15.33 o 
   5  -4  15        0.58        9.08     15.34 o 
   6  -4  15      152.39      206.63     40.26 o 
  -5  -3  15        1.48      -14.77     22.67 o 
  -4  -3  15       33.76       60.31     31.46 o 
  -3  -3  15        7.88       -5.46     12.53 o 
  -2  -3  15      875.98      867.44     42.46 o 
  -1  -3  15      226.68      225.53     25.04 o 
   0  -3  15      145.25      146.77     22.01 o 
   1  -3  15     1468.28     1588.02     59.98 o 
   2  -3  15        5.35       -1.67     11.66 o 
   3  -3  15       67.46       40.88     24.46 o 
   4  -3  15      390.11      512.73     51.74 o 
   5  -3  15       13.91       36.94     25.28 o 
  -6  -2  15      285.01      240.63     51.22 o 
  -5  -2  15      364.69      422.59     59.90 o 
  -4  -2  15        0.28        0.00     22.29 o 
  -3  -2  15     1000.45      995.37     58.12 o 
  -2  -2  15     1518.60     1526.69     57.92 o 
  -1  -2  15      566.89      575.21     36.18 o 
   0  -2  15      532.91      539.74     35.19 o 
   1  -2  15     1793.04     1808.49     63.76 o 
   2  -2  15        0.80        3.54     12.75 o 
   3  -2  15       89.54      112.80     31.02 o 
   4  -2  15      183.40      132.69     33.70 o 
   5  -2  15       25.38       31.78     25.66 o 
  -6  -1  15       31.45       55.41     34.64 o 
  -5  -1  15      263.39      272.17     49.37 o 
  -4  -1  15      712.07      575.75     62.42 o 
  -3  -1  15      765.72      723.48     38.46 o 
  -2  -1  15      452.02      425.33     31.25 o 
  -1  -1  15     1683.00     1612.64     58.19 o 
   0  -1  15       52.42       54.57     33.79 o 
   1  -1  15      242.73      267.29     36.22 o 
   2  -1  15      722.33      682.99     54.97 o 
   3  -1  15       95.60      116.62     30.32 o 
   4  -1  15       13.56       -2.36     19.74 o 
   5  -1  15      144.12      184.46     37.90 o 
  -6   0  15        0.79       10.19     26.62 o 
  -5   0  15      643.07      730.75     71.53 o 
  -4   0  15       37.19       22.54     27.00 o 
  -3   0  15      251.59      245.13     25.11 o 
  -2   0  15      844.75      891.52     58.84 o 
  -1   0  15      179.02      272.95     76.60 o 
   0   0  15       52.65       37.77     19.62 o 
   1   0  15       69.55       67.96     23.88 o 
   2   0  15      275.94      333.41     41.73 o 
   3   0  15       51.33       43.18     23.50 o 
   4   0  15       60.83       47.90     22.13 o 
   5   0  15       75.94      107.01     24.09 o 
  -6   1  15        6.60       -1.34     26.75 o 
  -5   1  15       62.01       29.42     32.04 o 
  -4   1  15      358.18      244.11     43.46 o 
  -3   1  15      306.57      253.40     42.31 o 
  -2   1  15        3.09       -6.61     11.17 o 
  -1   1  15      167.36      158.93     29.49 o 
   0   1  15      978.00     1168.65     67.24 o 
   1   1  15        0.10       28.59     21.02 o 
   2   1  15       11.99       20.31     21.21 o 
   3   1  15      802.57      878.17     49.53 o 
   4   1  15        0.16       12.90     15.19 o 
  -5   2  15       63.70       76.10     30.63 o 
  -4   2  15       97.09      107.54     23.43 o 
  -3   2  15       62.14       61.90     19.44 o 
  -2   2  15      113.92      114.47     22.23 o 
  -1   2  15      282.12      281.80     26.58 o 
   0   2  15      281.52      308.11     24.03 o 
   1   2  15      760.07      753.71     45.02 o 
   2   2  15       56.48       95.10     17.37 o 
   3   2  15       55.71       74.46     21.46 o 
  -5   3  15      109.95      113.92     26.38 o 
  -4   3  15        0.04        0.70     22.73 o 
  -3   3  15      299.88      289.39     43.01 o 
  -2   3  15      680.22      783.85     33.87 o 
  -1   3  15      254.40      267.98     23.00 o 
   0   3  15      314.69      393.19     27.46 o 
   1   3  15      367.99      348.40     42.15 o 
   2   3  15      161.78      179.21     22.69 o 
   3   3  15       78.21       76.29     24.83 o 
  -4   4  15       86.59       74.26     32.74 o 
  -3   4  15      447.92      464.45     55.19 o 
  -2   4  15       77.23       60.29     24.87 o 
  -1   4  15      228.39      208.07     22.46 o 
   0   4  15      157.18      174.64     21.49 o 
   1   4  15       15.89       30.55     16.37 o 
   2   4  15       99.87      105.01     24.09 o 
  -3   5  15        7.20       -6.43     23.63 o 
  -2   5  15      322.71      433.70     55.69 o 
  -1   5  15        0.25      -21.40     20.54 o 
   0   5  15        0.87       13.47     15.60 o 
   0 -10  16       37.71       52.64     20.58 o 
   1 -10  16      175.37      159.81     26.36 o 
   2 -10  16       77.74       52.35     78.34 o 
  -2  -9  16        1.03       -0.27     16.79 o 
  -1  -9  16      512.10      486.72     80.14 o 
   0  -9  16      258.63      271.03     32.51 o 
   1  -9  16        5.86       -8.28     13.56 o 
   2  -9  16      367.61      374.01     36.16 o 
   3  -9  16      208.80      178.52     27.91 o 
   4  -9  16       70.82       65.92     22.09 o 
  -3  -8  16       87.72       79.42     21.93 o 
  -2  -8  16        9.93       -0.46     16.09 o 
  -1  -8  16      291.85      329.68     33.38 o 
   0  -8  16       68.06       43.00     62.80 o 
   1  -8  16        9.43       19.52     15.83 o 
   2  -8  16        3.25        1.80     34.20 o 
   3  -8  16        2.69        7.46     16.07 o 
   4  -8  16       15.67       49.79     19.04 o 
  -3  -7  16      803.72      844.21     94.05 o 
  -2  -7  16       32.87       42.57     18.12 o 
  -1  -7  16      133.03      130.99     23.92 o 
   0  -7  16      676.43      625.12     41.36 o 
   1  -7  16      403.03      376.95     34.04 o 
   2  -7  16       41.59       13.07     15.48 o 
   3  -7  16      415.29      455.09     38.30 o 
   4  -7  16      171.03      188.51     29.18 o 
   5  -7  16        0.18        0.21     23.31 o 
  -4  -6  16       32.62       78.91     37.77 o 
  -3  -6  16       85.33      109.30     21.89 o 
  -2  -6  16      215.98      216.54     27.42 o 
  -1  -6  16      255.46      202.58     27.37 o 
   0  -6  16       86.95       89.66     31.34 o 
   1  -6  16      142.78      167.72     27.39 o 
   2  -6  16      696.79      697.56     44.69 o 
   3  -6  16      255.32      237.74     29.27 o 
   4  -6  16      224.27      263.84     31.28 o 
   5  -6  16      273.88      272.12     33.10 o 
  -4  -5  16       44.02        1.02     23.88 o 
  -3  -5  16       84.15       82.24     20.13 o 
  -2  -5  16      928.19     1027.94     49.87 o 
  -1  -5  16      264.23      272.58     29.40 o 
   0  -5  16       37.64       -0.55     12.82 o 
   1  -5  16     1720.82     1798.72     67.66 o 
   2  -5  16       89.92       70.45     27.29 o 
   3  -5  16      282.78      221.93     32.68 o 
   4  -5  16      380.82      387.93     35.12 o 
   5  -5  16       14.32      -26.15     20.76 o 
  -5  -4  16        2.14        7.26     27.45 o 
  -4  -4  16      385.91      394.89     59.58 o 
  -3  -4  16       64.08       56.23     18.45 o 
  -2  -4  16       62.20       56.18     17.67 o 
  -1  -4  16     1175.37     1134.80     60.27 o 
   0  -4  16      281.29      228.52     27.61 o 
   1  -4  16      134.65      115.94     22.29 o 
   2  -4  16      610.85      684.57     42.36 o 
   3  -4  16      372.49      311.09     31.40 o 
   4  -4  16        6.16        2.09     26.33 o 
   5  -4  16       67.14       88.72     32.29 o 
  -5  -3  16       68.98       94.90     35.47 o 
  -4  -3  16      812.33      687.66     72.44 o 
  -3  -3  16       76.50       36.28     22.61 o 
  -2  -3  16      105.75       68.31     18.50 o 
  -1  -3  16     1525.96     1489.09     58.60 o 
   0  -3  16      180.41      195.52     25.93 o 
   1  -3  16       11.23      -13.14     12.18 o 
   2  -3  16      375.87      377.46     32.61 o 
   3  -3  16       20.25       11.33     15.80 o 
   4  -3  16       15.68       11.21     20.06 o 
   5  -3  16       16.47       18.02     24.33 o 
  -5  -2  16        5.85       21.14     29.49 o 
  -4  -2  16       67.21       12.23     28.66 o 
  -3  -2  16     1294.29     1357.32     55.84 o 
  -2  -2  16       27.47       -8.02     26.11 o 
  -1  -2  16      102.12      118.24     21.21 o 
   0  -2  16      775.31      781.59     42.40 o 
   1  -2  16      198.28      222.97     26.49 o 
   2  -2  16        3.48        7.90     18.21 o 
   3  -2  16      280.70      376.99     46.13 o 
   4  -2  16      268.27      381.17     48.61 o 
   5  -2  16        5.69      -27.26     18.34 o 
  -5  -1  16       46.77       57.83     35.35 o 
  -4  -1  16      403.60      294.41     49.58 o 
  -3  -1  16       58.72       46.61     25.83 o 
  -2  -1  16       70.38       50.11     16.84 o 
  -1  -1  16       36.05       29.29     15.10 o 
   0  -1  16      249.33      325.58     42.91 o 
   1  -1  16        6.11       -3.44     16.68 o 
   2  -1  16      301.79      259.96     39.50 o 
   3  -1  16      397.20      524.89     53.34 o 
   4  -1  16        1.27        0.06     21.91 o 
  -5   0  16      249.37      326.24     54.09 o 
  -4   0  16        6.61      -19.81     24.26 o 
  -3   0  16      427.37      439.47     54.42 o 
  -2   0  16      627.20      685.85     38.86 o 
  -1   0  16       51.26       46.08     16.97 o 
   0   0  16        1.43       12.61     17.64 o 
   1   0  16     1339.33     1481.61     80.81 o 
   2   0  16       86.96       63.44     24.84 o 
   3   0  16       56.36       49.80     26.18 o 
   4   0  16      306.20      327.99     59.25 o 
  -5   1  16        0.01        5.67     24.26 o 
  -4   1  16      149.83      141.98     37.77 o 
  -3   1  16       93.97       88.53     32.74 o 
  -2   1  16      130.48      161.34     29.56 o 
  -1   1  16      672.80      594.78     49.79 o 
   0   1  16        0.43       -5.73     17.07 o 
   1   1  16      256.76      232.22     38.03 o 
   3   1  16       12.07       -0.41     16.29 o 
  -4   2  16      452.01      503.26     57.35 o 
  -2   2  16       95.53      110.12     27.45 o 
   0   2  16       91.41       66.81     19.62 o 
   1   2  16       34.81       65.87     19.35 o 
   2   2  16      215.88      180.42     27.78 o 
  -3   3  16      312.26      303.85     46.64 o 
  -2   3  16      137.03      136.56     18.45 o 
  -1   3  16       11.15       11.57     11.71 o 
   0   3  16      277.38      261.49     24.62 o 
   1   3  16        1.59       -6.79     13.32 o 
  -3   4  16       44.15       41.59     30.25 o 
  -2   4  16        1.45       10.06     22.99 o 
  -1   4  16       81.32       43.21     40.01 o 
   0   4  16       44.56       55.57     16.88 o 
   0  -9  17        2.10       -7.96     21.84 o 
   1  -9  17        0.31      -13.26     28.85 o 
   2  -9  17      104.51       90.01     32.45 o 
  -2  -8  17      304.92      261.54     38.07 o 
  -1  -8  17      229.37      215.26     52.65 o 
   0  -8  17       17.85        3.10     14.56 o 
   1  -8  17       74.04       82.69     21.86 o 
   2  -8  17      494.83      532.99     54.78 o 
   3  -8  17        0.01       -1.37     27.38 o 
  -3  -7  17       55.22       55.53     22.83 o 
  -2  -7  17        2.29       -8.62     16.59 o 
  -1  -7  17       25.28       27.50     24.20 o 
   0  -7  17      553.39      529.33     81.14 o 
   1  -7  17        4.18       -3.39     15.70 o 
   2  -7  17       35.74       55.42     19.91 o 
   3  -7  17      581.55      548.30     42.36 o 
   4  -7  17       21.30        2.31     17.40 o 
  -3  -6  17      108.50      129.74     24.38 o 
  -2  -6  17        1.01      -13.23     13.71 o 
  -1  -6  17      508.37      465.72     37.51 o 
   0  -6  17      205.55      184.89     37.87 o 
   1  -6  17      135.78      184.63     26.99 o 
   2  -6  17      299.54      318.97     33.33 o 
   3  -6  17       43.76       22.51     16.83 o 
   4  -6  17        0.31       -3.30     15.61 o 
  -4  -5  17       11.59       -4.97     25.47 o 
  -3  -5  17      452.66      503.52     38.70 o 
  -2  -5  17      507.28      468.04     54.40 o 
  -1  -5  17       46.52       38.88     25.22 o 
   0  -5  17      909.51      941.12     50.40 o 
   1  -5  17      926.39      917.23     49.36 o 
   2  -5  17        0.01      -16.40     14.28 o 
   3  -5  17      357.26      384.89     35.89 o 
   4  -5  17       68.97       77.37     23.53 o 
  -4  -4  17        0.31       12.23     27.70 o 
  -3  -4  17      538.28      527.44     38.88 o 
  -2  -4  17       95.65      128.26     52.32 o 
  -1  -4  17      149.41      106.93     22.38 o 
   0  -4  17      407.22      473.76     48.15 o 
   1  -4  17       12.26       13.90     15.90 o 
   2  -4  17      114.03      149.85     24.73 o 
   3  -4  17       16.18       42.11     19.90 o 
   4  -4  17        5.77        8.22     22.03 o 
  -4  -3  17        4.35       10.00     28.91 o 
  -3  -3  17       35.11       41.67     17.97 o 
  -2  -3  17      841.95      827.28     46.49 o 
  -1  -3  17      327.01      353.69     32.36 o 
   0  -3  17        3.56       -2.16     14.43 o 
   1  -3  17      204.94      209.04     28.17 o 
   2  -3  17      331.26      312.31     36.32 o 
   3  -3  17        9.32      -22.10     17.39 o 
   4  -3  17       17.16       42.35     26.30 o 
  -4  -2  17      115.63      134.14     40.64 o 
  -3  -2  17        6.70       -3.07     18.66 o 
  -2  -2  17      186.34      227.03     27.43 o 
  -1  -2  17       23.97       31.41     19.74 o 
   0  -2  17      294.84      284.39     30.16 o 
   1  -2  17      342.81      311.24     79.11 o 
   2  -2  17        1.97       -2.23     17.13 o 
   3  -2  17      424.97      362.28     47.41 o 
   4  -2  17       17.20       -1.91     21.72 o 
  -4  -1  17      427.34      320.67     56.97 o 
  -3  -1  17      135.53      150.71     40.51 o 
  -2  -1  17        4.22       13.47     18.66 o 
  -1  -1  17      854.94      917.23     46.44 o 
   0  -1  17      165.91      105.11     28.35 o 
   1  -1  17      155.25      129.37     31.08 o 
   2  -1  17      698.24      778.64     63.05 o 
   3  -1  17      117.92      106.56     31.59 o 
  -4   0  17       21.62       -0.32     26.87 o 
  -3   0  17      208.98      192.51     42.81 o 
  -2   0  17       81.58       75.29     29.39 o 
  -1   0  17      188.16      162.38     33.19 o 
   0   0  17      415.05      353.11     43.02 o 
   1   0  17      330.69      292.40     42.18 o 
   2   0  17       28.69       -7.96     19.81 o 
   3   0  17      101.32      138.72     34.27 o 
  -4   1  17       39.64       10.70     26.11 o 
  -2   1  17       51.29        9.23     18.72 o 
  -1   1  17        1.71        2.04     18.47 o 
   0   1  17      407.78      455.25     48.81 o 
   1   1  17        0.85        7.39     20.89 o 
   2   1  17        1.98      -26.38     28.40 o 
  -2   2  17      377.80      368.50     48.87 o 
  -1   2  17        0.96       -1.17     13.44 o 
   0   2  17        3.02        0.53     12.89 o 
   1   2  17      208.22      258.46     31.97 o 
  -1   3  17       16.62       14.79     15.16 o 
   0   3  17        8.27       19.84     17.13 o 
   0  -8  18       12.04       19.94     18.28 o 
   1  -8  18      448.53      445.63     39.90 o 
   2  -8  18       42.59       41.55     19.63 o 
  -2  -7  18       73.77       55.64     20.98 o 
  -1  -7  18      113.35      102.07     22.57 o 
   0  -7  18       65.57       82.04     27.48 o 
   1  -7  18       89.36       35.95     18.64 o 
   2  -7  18      111.33      106.30     24.39 o 
   3  -7  18        0.94        8.59     16.72 o 
  -2  -6  18      282.22      271.34     32.46 o 
  -1  -6  18      514.93      552.64     41.93 o 
   0  -6  18        0.13        6.02     14.53 o 
   1  -6  18      175.05      179.53     28.22 o 
   2  -6  18      355.37      346.93     35.45 o 
   3  -6  18      138.51       96.17     24.61 o 
  -3  -5  18       18.38       10.36     14.93 o 
  -2  -5  18      136.60      158.76     37.29 o 
  -1  -5  18        6.91       11.53     15.38 o 
   0  -5  18      133.31      189.14     28.14 o 
   1  -5  18        3.63      -19.93     13.29 o 
   2  -5  18       12.40       19.18     17.65 o 
   3  -5  18       72.01       91.07     24.02 o 
  -3  -4  18      117.99      141.90     32.17 o 
  -2  -4  18       13.92       -5.26     13.96 o 
  -1  -4  18      248.71      316.77     32.87 o 
   0  -4  18      612.33      705.64     45.04 o 
   1  -4  18        3.67      -15.42     14.73 o 
   2  -4  18       16.43       -9.61     28.63 o 
   3  -4  18      261.75      361.35     49.88 o 
  -3  -3  18       85.42      118.15     40.44 o 
  -2  -3  18      312.10      334.06     57.47 o 
  -1  -3  18       26.69       38.17     18.34 o 
   0  -3  18       20.95       39.62     19.05 o 
   1  -3  18      844.27      759.44     46.42 o 
   2  -3  18        1.90       25.22     21.27 o 
   3  -3  18        6.34        1.85     20.70 o 
  -3  -2  18      302.22      288.30     53.26 o 
  -2  -2  18      164.74      133.64     24.88 o 
  -1  -2  18      194.03      218.13     40.32 o 
   0  -2  18      235.67      291.53     32.08 o 
   1  -2  18       78.50       92.61     30.51 o 
   2  -2  18       56.33       56.49     25.22 o 
   3  -2  18       28.98       29.04     26.24 o 
  -3  -1  18       92.46      102.29     38.92 o 
  -2  -1  18      283.79      307.32     31.49 o 
  -1  -1  18      364.47      399.81     34.95 o 
   0  -1  18      112.50       46.50     26.43 o 
   1  -1  18      123.66      161.78     35.67 o 
   2  -1  18      133.99      117.14     31.15 o 
  -3   0  18       28.13       35.15     30.00 o 
  -2   0  18      395.39      408.97     44.54 o 
  -1   0  18        1.45       -4.14     20.00 o 
   0   0  18       20.87       29.93     21.53 o 
   1   0  18      154.75      169.31     37.90 o 
   2   0  18       13.68       -3.18     22.16 o 
  -2   1  18        0.91       -5.22     17.45 o 
  -1   1  18      184.33      196.52     37.14 o 
   0   1  18      151.10      148.29     35.10 o 
   1   1  18        0.11       -8.79     20.63 o 
  -1  -6  19        2.83      -13.04     16.40 o 
   0  -6  19        0.61        7.78     18.47 o 
   1  -6  19      149.08      188.89     34.65 o 
   2  -6  19      134.81      104.73     24.65 o 
  -2  -5  19      285.17      303.58     34.53 o 
  -1  -5  19        3.34        6.90     16.71 o 
   0  -5  19        9.89       19.73     18.61 o 
   1  -5  19      331.18      318.03     35.45 o 
   2  -5  19        1.29      -12.77     15.74 o 
  -2  -4  19       12.45        3.29     16.65 o 
  -1  -4  19      606.50      689.86     46.50 o 
   0  -4  19        7.65       -1.07     16.30 o 
   1  -4  19        0.02        0.97     16.64 o 
   2  -4  19      389.99      403.14     37.99 o 
  -2  -3  19       91.71      122.38     25.45 o 
  -1  -3  19      228.45      216.89     29.85 o 
   0  -3  19      124.73      126.57     29.27 o 
   1  -3  19        2.16        8.19     16.55 o 
   2  -3  19       47.92       27.26     22.42 o 
  -2  -2  19       52.95       64.82     51.20 o 
  -1  -2  19       96.96       66.85     20.72 o 
   0  -2  19      416.77      398.91     48.43 o 
   1  -2  19        0.45       -6.94     20.25 o 
  -2  -1  19      110.32       97.69     23.52 o 
  -1  -1  19       46.34       11.65     21.27 o 
   0  -1  19        0.82       19.42     23.12 o 
   1  -1  19       58.29      101.58     32.54 o 
                                                 
